# Supplementary material for: Long noncoding RNA SNHG6 promotes proliferation and angiogenesis of cholangiocarcinoma cells through sponging miR-101-3p and activation of E2F8
Source: J Cancer. 2020 Mar 4;11(10):3002–12. doi: 10.7150/jca.40592 (PMC7086249; doi:10.7150/jca.40592)
Supplement: Supplementary file 2 — Supplementary table 3. [file jcav11p3002s2.xltx]

## Sheet: All.DEG_final
#ID	gene_symbol	T01	T02	T03	T04	T01_vs_T03.FDR	T01_vs_T03.log2FC	T01_vs_T03.regulated	T02_vs_T04.FDR	T02_vs_T04.log2FC	T02_vs_T04.regulated
Human_newGene_11297	Human_newGene_11297	1.44109	1.96149	0	0	0	-8.36717	down	0	-8.735	down
ENSG00000142178	SIK1	4.30803	4.54537	6.66322	0	--	--	--	0	-8.68744	down
ENSG00000137285	TUBB2B	0	8.23959	0	0.014757	--	--	--	0	-7.5096	down
ENSG00000256349	CTD-3074O7.11	0	1.38232	1.23197	0	0	6.46875	up	0	-6.57414	down
ENSG00000267881	AC011513.3	0.031115	7.84178	0.00689	0.008248	--	--	--	0	-6.00057	down
ENSG00000255439	RP11-196G11.1	0	4.38821	0	0	--	--	--	0	-5.96266	down
Human_newGene_1218	Human_newGene_1218	0	1.80083	1.41013	0	0	5.51208	up	0	-5.79328	down
ENSG00000249624	AP000295.9	0	2.8171	0	0	--	--	--	0	-5.79328	down
Human_newGene_4132	Human_newGene_4132	6.13634	7.80848	8.45065	0	--	--	--	0	-5.50133	down
ENSG00000172840	PDP2	4.07552	4.24252	0.358906	0.41502	0	-5.39277	down	0	-5.40261	down
ENSG00000248643	RBM14-RBM4	1.13482	1.93252	2.39923	0	--	--	--	6.66134e-16	-4.99484	down
Human_newGene_14673	Human_newGene_14673	0.010179	2.16585	0	0	--	--	--	1.59798e-11	-4.5948	down
ENSG00000260272	RP11-20I23.1	0	0.588313	3.67507	0	0	7.17251	up	4.87179e-11	-4.54544	down
Human_newGene_5374	Human_newGene_5374	1.00477	3.58349	6.50746	0.182912	0	3.07661	up	0	-4.2963	down
ENSG00000165730	STOX1	1.02082	0.994987	0.407152	0.056575	0.00837643	-1.08553	down	0	-3.89105	down
ENSG00000153132	CLGN	0.416764	0.653033	0.039658	0.036403	2.0169e-07	-2.92054	down	2.43139e-14	-3.57832	down
Human_newGene_7805	Human_newGene_7805	0.81584	1.40652	0.193933	0.042064	--	--	--	1.71503e-11	-3.45804	down
Human_newGene_4026	Human_newGene_4026	1.987	1.73808	2.30554	0.163935	--	--	--	0	-3.23122	down
ENSG00000183647	ZNF530	2.93607	2.92489	1.82562	1.28459	1.76882e-06	-1.3206	down	0	-3.2309	down
ENSG00000160888	IER2	62.9046	57.0459	5.32489	7.27379	0	-3.71083	down	0	-3.17249	down
ENSG00000165490	DDIAS	2.58824	8.05565	2.5766	1.218	--	--	--	0	-3.16397	down
ENSG00000268643	AC006486.9	9.14056	3.86735	7.71862	0.349336	--	--	--	1.56541e-14	-3.11319	down
ENSG00000105472	CLEC11A	0.566158	3.15773	4.51315	0.372126	0	2.87952	up	0	-3.10535	down
Human_newGene_14934	Human_newGene_14934	1.1643	1.43823	0.111911	0.135864	6.15064e-14	-3.10158	down	2.22045e-16	-3.08984	down
ENSG00000160352	ZNF714	0.371703	0.852467	0.029749	0.03541	--	--	--	9.40586e-08	-3.08207	down
Human_newGene_1312	Human_newGene_1312	0.763266	0.979877	0.503472	0.085437	--	--	--	4.07714e-07	-3.00865	down
Human_newGene_5371	Human_newGene_5371	443.172	470.433	396.619	65.6727	--	--	--	0	-2.96877	down
ENSG00000083844	ZNF264	0.586206	2.03574	1.60628	0.394382	0	3.27745	up	0	-2.95938	down
ENSG00000070182	SPTB	0.207134	0.203875	0.029272	0.021189	7.61746e-05	-2.07598	down	1.80472e-08	-2.86486	down
ENSG00000138675	FGF5	8.80013	10.8764	1.49063	1.56658	0	-2.52728	down	0	-2.79729	down
ENSG00000185697	MYBL1	14.6552	17.1241	2.44583	2.63322	0	-2.56481	down	0	-2.78257	down
ENSG00000133863	TEX15	0.042444	0.131475	0.045581	0.015759	--	--	--	2.63927e-07	-2.74016	down
ENSG00000165244	ZNF367	15.2874	17.0461	2.34187	2.57142	0	-2.71234	down	0	-2.73862	down
Human_newGene_783	Human_newGene_783	1.45779	1.4259	0.040186	0.156522	0	-4.29936	down	1.16951e-12	-2.73696	down
ENSG00000164362	TERT	0.362264	0.605535	0.178577	0.078583	--	--	--	5.08116e-12	-2.72747	down
Human_newGene_1856	Human_newGene_1856	1.7305	2.86818	0.29685	0.36124	1.11022e-16	-2.52852	down	0	-2.71091	down
ENSG00000166801	FAM111A	6.49397	28.3741	3.88543	4.7925	--	--	--	0	-2.70564	down
ENSG00000167562	ZNF701	0.539275	0.189173	0.500044	0.20458	--	--	--	1.64756e-05	-2.69962	down
ENSG00000131747	TOP2A	126.821	133.499	20.5494	20.8176	0	-2.64003	down	0	-2.69903	down
ENSG00000070087	PFN2	38.4537	39.2418	28.5024	6.44006	--	--	--	0	-2.69117	down
ENSG00000135679	MDM2	18.1492	21.9839	13.0343	5.28493	--	--	--	0	-2.68511	down
ENSG00000051341	POLQ	4.97624	6.03132	1.08214	0.946731	0	-2.20884	down	0	-2.67936	down
ENSG00000180957	PITPNB	10.9513	27.9987	4.59364	4.2859	9.06186e-09	-1.19474	down	0	-2.64747	down
ENSG00000180998	GPR137C	0.850928	1.18918	0.107492	0.154672	3.33067e-16	-2.83347	down	4.44089e-16	-2.61036	down
ENSG00000182010	RTKN2	1.30439	1.84402	0.398258	0.680293	0	-2.39998	down	0	-2.5638	down
ENSG00000144354	CDCA7	4.46245	6.17572	1.5156	1.06006	0	-1.93891	down	0	-2.52215	down
ENSG00000167325	RRM1	73.2633	71.6932	13.0492	12.6861	0	-2.50311	down	0	-2.5155	down
ENSG00000144227	NXPH2	1.58652	2.2679	0.616671	0.347307	--	--	--	1.01201e-10	-2.51206	down
Human_newGene_3071	Human_newGene_3071	5.17952	10.7353	9.1968	5.29218	0	1.77285	up	0	-2.49403	down
ENSG00000050438	SLC4A8	0.297735	0.443574	0.174641	0.06276	8.91975e-12	-2.19253	down	5.55112e-16	-2.48392	down
ENSG00000174099	MSRB3	1.42369	9.74952	6.3099	2.14114	0	2.11254	up	0	-2.46345	down
ENSG00000136824	SMC2	19.559	21.7518	3.79951	4.06351	0	-2.41557	down	0	-2.4541	down
ENSG00000174371	EXO1	15.1038	16.2143	3.53673	2.85127	0	-2.02795	down	0	-2.4439	down
ENSG00000184992	BRI3BP	13.7935	15.2567	2.71129	2.83825	0	-2.35779	down	0	-2.44081	down
ENSG00000187187	ZNF546	0.476672	0.746485	0.825846	0.323139	--	--	--	1.59017e-10	-2.43361	down
ENSG00000180044	C3orf80	1.53014	1.75164	0.351856	0.317928	1.25993e-11	-2.0722	down	9.99201e-16	-2.40646	down
Human_newGene_8829	Human_newGene_8829	0.567334	1.31499	0.207131	0.201726	--	--	--	4.19978e-06	-2.40305	down
ENSG00000120334	CENPL	11.0028	12.0484	2.51077	2.42725	0	-2.00306	down	0	-2.40268	down
ENSG00000129173	E2F8	5.81919	6.91145	1.34132	1.30293	0	-2.11766	down	0	-2.39923	down
ENSG00000184445	KNTC1	8.6815	9.94998	2.17005	1.83239	0	-2.14936	down	0	-2.39171	down
Human_newGene_15450	Human_newGene_15450	1.98913	4.82636	3.90499	2.02422	3.56263e-10	1.42099	up	0	-2.39155	down
ENSG00000151725	CENPU	52.1645	51.8252	10.8418	9.90642	0	-2.2586	down	0	-2.38293	down
ENSG00000133739	LRRCC1	2.03272	2.19874	0.356924	0.40772	0	-2.3067	down	0	-2.38031	down
ENSG00000100629	CEP128	1.82786	2.88401	0.790054	0.538245	1.3435e-10	-1.56878	down	0	-2.37726	down
ENSG00000120937	NPPB	5.46031	5.13138	0.56306	0.931171	0	-3.10023	down	3.73368e-13	-2.36247	down
Human_newGene_604	Human_newGene_604	0.033906	1.38072	0	0.264833	--	--	--	0	-2.3369	down
ENSG00000149929	HIRIP3	12.0033	9.51468	2.11394	2.03417	0	-2.62252	down	0	-2.32478	down
ENSG00000198625	MDM4	0.355476	1.35817	1.42243	0.601225	0	2.42545	up	0	-2.32159	down
ENSG00000129473	BCL2L2	13.2016	17.3827	13.0396	9.19894	--	--	--	0	-2.30351	down
ENSG00000122862	SRGN	4.46027	4.68021	0.738188	0.928633	0	-2.5149	down	1.11022e-16	-2.30145	down
ENSG00000179954	SSC5D	0.534658	0.693119	0.230586	0.136223	0.00527156	-1.18702	down	6.24711e-12	-2.27577	down
ENSG00000108932	SLC16A6	3.43453	5.01853	1.48107	0.977444	1.55473e-08	-1.33066	down	0	-2.26591	down
Human_newGene_5354	Human_newGene_5354	2.03914	1.77811	0.562424	0.360405	1.15463e-14	-1.76549	down	0	-2.25991	down
ENSG00000067955	CBFB	31.9486	44.29	11.1914	8.20892	0	-1.79394	down	0	-2.2501	down
ENSG00000128708	HAT1	49.5763	49.8194	10.409	10.5886	0	-2.26279	down	0	-2.24941	down
ENSG00000270024	C8orf44-SGK3	0.002254	0.474619	0.101799	0.085698	--	--	--	1.18121e-05	-2.24766	down
ENSG00000092470	WDR76	9.17217	11.7006	3.27922	2.50583	0	-1.71708	down	0	-2.23611	down
ENSG00000035499	DEPDC1B	11.349	12.5029	2.66137	2.78028	0	-2.01655	down	0	-2.23056	down
ENSG00000100526	CDKN3	43.4365	41.2589	8.78007	8.36684	0	-2.29714	down	0	-2.23013	down
ENSG00000123977	DAW1	3.12743	3.19927	0.424376	0.692069	0	-2.57749	down	0	-2.22883	down
ENSG00000154678	PDE1C	0.494545	0.535998	0.095971	0.117102	2.34812e-11	-2.23003	down	1.72333e-11	-2.22688	down
ENSG00000198064	RP11-347C12.1	0.84686	0.667332	0.712867	0.838846	--	--	--	7.30612e-09	-2.21204	down
ENSG00000111711	GOLT1B	14.824	31.6821	12.6098	8.42259	--	--	--	0	-2.21019	down
ENSG00000254004	ZNF260	1.33792	4.1324	3.74793	1.01743	0	1.73663	up	0	-2.20648	down
ENSG00000186063	AIDA	33.8583	36.1753	7.88816	7.95775	0	-2.11472	down	0	-2.2007	down
ENSG00000171161	ZNF672	2.97593	10.5549	9.82233	3.07256	0	1.80079	up	0	-2.19855	down
ENSG00000127129	EDN2	4.23387	3.94348	1.24861	0.830417	2.21437e-10	-1.74488	down	2.54241e-14	-2.19733	down
Human_newGene_9223	Human_newGene_9223	3.60616	4.26878	1.04334	0.939113	2.77556e-15	-1.7459	down	0	-2.19622	down
ENSG00000089692	LAG3	0.409035	0.590269	0.168851	0.106709	--	--	--	0.000271062	-2.17158	down
Human_newGene_10418	Human_newGene_10418	0.819295	0.921397	0.216192	0.178115	--	--	--	0.000123732	-2.16652	down
ENSG00000092853	CLSPN	7.96263	9.50144	2.1845	2.14931	0	-1.85007	down	0	-2.16507	down
ENSG00000134690	CDCA8	36.391	36.0298	9.04346	8.3498	0	-2.04273	down	0	-2.16412	down
ENSG00000163535	SGOL2	12.8975	14.5952	2.65069	3.2395	0	-2.26593	down	0	-2.16154	down
ENSG00000168497	SDPR	9.72793	8.94006	1.78978	2.01709	0	-2.44448	down	0	-2.15604	down
Human_newGene_5365	Human_newGene_5365	4.78813	4.62024	3.64652	1.19197	--	--	--	0	-2.15542	down
ENSG00000175305	CCNE2	10.4338	12.0511	1.86991	2.35811	0	-2.23847	down	0	-2.15416	down
ENSG00000145386	CCNA2	51.3465	53.4179	12.2022	12.2849	0	-2.08695	down	0	-2.13633	down
ENSG00000161958	FGF11	0.647398	0.661984	0.46277	0.351801	--	--	--	5.03858e-06	-2.13099	down
ENSG00000171848	RRM2	257.799	276.524	59.4426	64.2244	0	-2.13105	down	0	-2.12686	down
ENSG00000177119	ANO6	39.7329	43.344	9.73921	9.93494	0	-2.04198	down	0	-2.12634	down
ENSG00000177917	ARL6IP6	15.8163	14.2868	3.1225	3.31544	0	-2.34845	down	0	-2.11869	down
ENSG00000065328	MCM10	10.3214	11.5741	2.64547	2.67815	0	-1.93346	down	0	-2.11789	down
ENSG00000166881	TMEM194A	15.482	16.8511	3.91184	3.96578	0	-1.96357	down	0	-2.1168	down
ENSG00000094804	CDC6	23.3812	22.5263	5.10333	5.46577	0	-2.1249	down	0	-2.10206	down
ENSG00000097046	CDC7	7.27428	8.33512	2.19081	1.78241	3.33067e-16	-1.67537	down	0	-2.09819	down
ENSG00000113368	LMNB1	48.2155	46.7437	10.3714	11.0777	0	-2.2328	down	0	-2.09641	down
ENSG00000007968	E2F2	4.34616	4.46762	1.04485	1.04794	0	-2.06011	down	0	-2.09566	down
ENSG00000176563	CNTD1	3.34091	2.97974	0.719817	0.746388	1.44329e-15	-2.06955	down	2.16493e-14	-2.09017	down
ENSG00000171314	PGAM1	132.542	125.5	32.9829	29.9038	0	-2.02092	down	0	-2.08711	down
ENSG00000138778	CENPE	12.4218	13.9743	3.08509	2.93539	0	-1.82243	down	0	-2.07678	down
ENSG00000078900	TP73	0.621219	0.687867	0.065469	0.156701	0	-3.09185	down	1.01593e-10	-2.07024	down
ENSG00000172716	SLFN11	0.711702	0.710652	0.196105	0.16029	8.89989e-09	-1.81453	down	1.01593e-10	-2.07024	down
ENSG00000143476	DTL	14.0691	15.1558	3.22969	3.64646	0	-2.13329	down	0	-2.06646	down
ENSG00000091128	LAMB4	0.241624	0.336076	0.13014	0.07447	--	--	--	8.4996e-07	-2.06529	down
ENSG00000111247	RAD51AP1	34.7066	37.2415	8.60924	9.05989	0	-1.97143	down	0	-2.05381	down
ENSG00000136492	BRIP1	6.64295	7.06466	1.7638	1.88667	0	-1.90152	down	0	-2.03931	down
ENSG00000145861	C1QTNF2	0.842609	0.834881	0.201438	0.188042	1.93694e-06	-1.97097	down	9.04168e-07	-2.03748	down
Human_newGene_9157	Human_newGene_9157	0.409573	0.932669	0.501349	0.192636	--	--	--	0.00504665	-2.03575	down
ENSG00000156802	ATAD2	47.7231	52.4386	13.2984	12.9637	0	-1.85795	down	0	-2.03408	down
Human_newGene_16476	Human_newGene_16476	1.61239	1.81191	0.398826	0.440061	0	-2.00421	down	0	-2.02741	down
ENSG00000129810	SGOL1	7.52988	8.69094	2.39134	2.14605	1.56605e-10	-1.40881	down	0	-2.0151	down
ENSG00000100867	DHRS2	61.2086	60.0866	12.9664	15.1062	0	-2.30881	down	0	-2.01262	down
Human_newGene_6721	Human_newGene_6721	2.17541	2.19926	0.790608	0.465596	--	--	--	0.000194419	-2.01024	down
ENSG00000143494	VASH2	0.335674	0.397925	0.057271	0.098189	0.000127081	-2.13951	down	1.62056e-05	-2.00884	down
ENSG00000240344	PPIL3	15.0402	15.4791	6.60185	4.30772	1.60527e-09	-1.3173	down	0	-2.00812	down
ENSG00000123485	HJURP	37.234	37.362	9.6306	9.63978	0	-1.9662	down	0	-2.00457	down
ENSG00000138587	MNS1	3.12489	3.35469	0.881805	0.827933	4.52338e-12	-1.79882	down	1.64313e-14	-1.99639	down
ENSG00000018510	AGPS	13.9475	15.3936	4.63656	3.90521	0	-1.60286	down	0	-1.99584	down
ENSG00000101003	GINS1	21.0732	20.8661	5.46749	5.28927	0	-1.95868	down	0	-1.99448	down
ENSG00000226784	PGAM4	9.42374	8.64622	3.51012	2.15097	2.22503e-08	-1.41858	down	2.62013e-14	-1.99396	down
ENSG00000060982	BCAT1	0.21985	0.201394	0.113932	0.047076	--	--	--	2.42974e-06	-1.99283	down
ENSG00000149548	CCDC15	2.45625	2.55504	0.621975	0.633887	2.22045e-16	-1.95241	down	0	-1.98397	down
ENSG00000198826	ARHGAP11A	13.9205	15.9232	4.73845	4.09944	0	-2.52799	down	0	-1.98065	down
ENSG00000102384	CENPI	16.9656	22.1746	4.84911	5.99162	0	-1.68457	down	0	-1.97619	down
ENSG00000156920	ADGRG4	0.196627	0.312894	0.117458	0.076558	--	--	--	5.11406e-09	-1.9749	down
ENSG00000186871	ERCC6L	9.36748	10.8278	3.13719	2.79267	2.22045e-16	-1.61744	down	0	-1.97097	down
ENSG00000123080	CDKN2C	15.4922	13.7935	3.42485	5.27322	0	-2.36283	down	0	-1.96503	down
ENSG00000085999	RAD54L	5.29903	5.55645	1.45432	1.4248	0	-1.79674	down	0	-1.96286	down
ENSG00000142149	HUNK	0.926902	1.03601	0.253778	0.265768	3.99236e-13	-1.8471	down	9.4369e-15	-1.95244	down
ENSG00000093009	CDC45	23.7161	26.2463	5.83606	6.34407	0	-2.0763	down	0	-1.95015	down
ENSG00000071539	TRIP13	41.2589	41.3794	11.4234	10.8407	0	-1.86689	down	0	-1.94887	down
ENSG00000108468	CBX1	67.2695	64.705	17.4142	17.8101	0	-2.06423	down	0	-1.94741	down
ENSG00000156504	FAM122B	18.7138	23.6379	5.84507	5.78083	0	-1.78408	down	0	-1.94042	down
ENSG00000137310	TCF19	18.8	24.4391	6.42752	6.41229	6.66134e-16	-1.55763	down	0	-1.93953	down
ENSG00000075218	GTSE1	21.4896	22.0903	4.93606	5.82703	0	-2.13367	down	0	-1.93779	down
ENSG00000153904	DDAH1	21.2416	24.2294	6.55822	6.29676	0	-1.7315	down	0	-1.93759	down
Human_newGene_6375	Human_newGene_6375	5.83545	4.4847	4.91453	1.15083	--	--	--	7.27196e-13	-1.93552	down
ENSG00000197299	BLM	3.23134	3.48555	0.70109	0.913164	0	-2.20293	down	0	-1.93544	down
ENSG00000143742	SRP9	63.0912	116.361	55.2939	31.3962	--	--	--	0	-1.93475	down
ENSG00000130517	PGPEP1	2.06731	2.4771	3.65318	0.929048	--	--	--	0	-1.93351	down
ENSG00000183255	PTTG1IP	416.182	409.14	380.996	108.864	--	--	--	0	-1.93085	down
ENSG00000082126	MPP4	1.49061	1.3546	0.536487	0.331746	8.02207e-06	-1.44632	down	6.40005e-09	-1.92891	down
ENSG00000138160	KIF11	23.0553	25.5164	7.02866	6.79871	0	-1.727	down	0	-1.92485	down
Human_newGene_13229	Human_newGene_13229	2.52651	7.35711	1.5422	1.92247	--	--	--	3.10862e-15	-1.92124	down
ENSG00000117226	GBP3	20.1379	22.1791	5.61929	5.91755	0	-1.8702	down	0	-1.91247	down
ENSG00000167513	CDT1	14.2756	13.6676	4.01862	3.59451	0	-1.83877	down	0	-1.90785	down
ENSG00000080986	NDC80	42.6808	42.7501	11.7253	11.5173	0	-1.85486	down	0	-1.90606	down
ENSG00000138376	BARD1	6.23056	7.60266	1.93949	2.04333	0	-1.83611	down	0	-1.90291	down
ENSG00000100784	RPS6KA5	0.521909	0.671571	0.018739	0.028859	2.32182e-08	-2.13267	down	2.71488e-08	-1.90068	down
ENSG00000129195	FAM64A	24.8955	22.9401	8.08537	7.88884	0	-2.01314	down	0	-1.90046	down
ENSG00000139354	GAS2L3	6.75323	8.31373	1.48883	2.04984	0	-1.96486	down	0	-1.89884	down
ENSG00000152253	SPC25	32.0672	31.8341	9.18556	8.65108	0	-1.81528	down	0	-1.8934	down
ENSG00000269113	TRABD2B	0.191207	0.226899	0.030078	0.054812	4.06516e-06	-2.44032	down	9.28258e-05	-1.8895	down
ENSG00000051180	RAD51	6.02325	6.79706	1.87466	1.86609	7.21645e-15	-1.68519	down	0	-1.88809	down
Human_newGene_13020	Human_newGene_13020	372.702	273.266	353.844	74.9317	--	--	--	0	-1.88735	down
ENSG00000261740	RP11-345J4.5	15.3955	14.8511	16.5428	5.29684	--	--	--	0	-1.88698	down
ENSG00000103742	IGDCC4	0.121719	0.176045	0.056614	0.042622	--	--	--	0.00282877	-1.88456	down
ENSG00000115652	UXS1	56.4225	59.4137	17.0023	16.454	0	-1.74814	down	0	-1.87243	down
ENSG00000165417	GTF2A1	5.75012	6.72248	1.90519	1.96318	4.77396e-15	-1.55313	down	0	-1.8693	down
ENSG00000109674	NEIL3	16.8005	16.6666	4.42471	4.60331	0	-1.93522	down	0	-1.86913	down
ENSG00000167131	CCDC103	0.852937	1.10886	1.18062	0.454209	0.000311545	1.34813	up	9.18177e-05	-1.86343	down
ENSG00000166845	C18orf54	1.45497	1.82693	0.297377	0.536618	6.66134e-16	-2.16554	down	6.50591e-14	-1.86323	down
ENSG00000131153	GINS2	17.846	17.6304	5.6131	4.86735	0	-1.66316	down	0	-1.86174	down
ENSG00000196937	FAM3C	81.1373	69.4264	20.829	19.3225	0	-1.97944	down	0	-1.85971	down
ENSG00000196584	XRCC2	10.1438	9.7141	2.85938	2.7065	0	-1.83415	down	0	-1.85506	down
ENSG00000109805	NCAPG	17.5211	18.7075	5.53248	5.23305	0	-1.71878	down	0	-1.85398	down
ENSG00000198088	NUP62CL	6.86304	7.66698	2.56967	2.07568	6.99483e-09	-1.49342	down	5.9508e-14	-1.85368	down
ENSG00000100479	POLE2	4.55863	4.96789	1.78145	1.39948	1.20324e-08	-1.44448	down	7.72715e-14	-1.85281	down
ENSG00000215784	FAM72D	5.9577	6.38156	1.98773	1.76703	3.53051e-13	-1.58604	down	0	-1.85278	down
ENSG00000163939	PBRM1	9.92716	11.561	4.14992	3.60784	0	-1.64169	down	0	-1.85259	down
ENSG00000139323	POC1B	5.83127	6.01122	2.32812	1.62682	1.73173e-12	-1.51374	down	0	-1.85077	down
ENSG00000144395	CCDC150	0.712203	0.946531	0.268005	0.253183	4.12195e-05	-1.52827	down	9.2917e-09	-1.85029	down
ENSG00000137804	NUSAP1	77.9089	84.1122	24.6968	23.7393	0	-1.70795	down	0	-1.84809	down
ENSG00000123219	CENPK	14.4684	11.3382	3.23746	2.88824	0	-2.117	down	0	-1.84745	down
ENSG00000058804	NDC1	9.32169	9.74278	3.00627	2.74437	0	-1.64349	down	0	-1.84148	down
ENSG00000075303	SLC25A40	9.01676	10.9355	3.61698	3.08402	3.83216e-11	-1.3291	down	0	-1.83986	down
ENSG00000129680	MAP7D3	0.672652	0.670874	0.253902	0.178593	0.000121442	-1.36678	down	5.31622e-08	-1.83943	down
ENSG00000137812	CASC5	7.35767	9.0493	2.6538	2.46488	3.85247e-14	-1.46768	down	0	-1.83692	down
ENSG00000197562	RAB40C	8.55695	8.38495	7.82697	2.60016	--	--	--	0	-1.8362	down
ENSG00000138758	2019-09-11	34.5784	40.4723	15.1133	14.3486	0	-1.73364	down	0	-1.83557	down
ENSG00000177602	GSG2	5.4627	5.82789	1.55103	1.64039	0	-1.81607	down	0	-1.83524	down
ENSG00000164104	HMGB2	338.573	334.307	85.6238	73.4859	0	-2.01461	down	0	-1.83479	down
ENSG00000182963	GJC1	15.6711	15.4445	8.86027	3.96144	--	--	--	0	-1.82521	down
ENSG00000139618	BRCA2	2.23419	2.5392	0.885693	0.722106	5.93234e-11	-1.34437	down	0	-1.82441	down
ENSG00000163428	LRRC58	13.9877	17.1746	4.75378	4.91098	1.11022e-16	-1.57108	down	0	-1.82299	down
ENSG00000020922	MRE11A	8.22805	8.74202	1.8421	2.36488	0	-1.93273	down	0	-1.81826	down
Human_newGene_7913	Human_newGene_7913	0.468868	0.579542	0.098645	0.149016	0.00332413	-2.04205	down	0.00253076	-1.81781	down
ENSG00000143570	SLC39A1	19.7314	69.679	67.4507	19.2444	0	1.711	up	0	-1.81535	down
ENSG00000129355	CDKN2D	15.4703	15.7648	4.54207	4.65182	0	-1.85157	down	0	-1.81406	down
ENSG00000176208	ATAD5	2.90859	3.63686	0.932678	1.0443	2.33147e-15	-1.64779	down	0	-1.81016	down
ENSG00000152683	SLC30A6	13.6864	14.7862	6.56638	4.46954	--	--	--	0	-1.80863	down
ENSG00000112062	MAPK14	18.2256	19.1799	12.0223	7.20545	--	--	--	0	-1.80806	down
Human_newGene_9703	Human_newGene_9703	0.282755	0.51309	0.255114	0.123173	--	--	--	0.00875917	-1.8072	down
ENSG00000176438	SYNE3	0.685861	0.813183	0.816161	0.449249	--	--	--	3.39884e-12	-1.80477	down
ENSG00000011426	ANLN	177.307	174.988	49.6436	49.2068	0	-1.88395	down	0	-1.802	down
ENSG00000075702	WDR62	12.9893	12.8682	3.95617	3.73376	0	-1.72908	down	0	-1.80124	down
ENSG00000104738	MCM4	74.0149	76.2322	23.453	22.2254	0	-1.6699	down	0	-1.80112	down
ENSG00000187741	FANCA	12.7713	13.6862	4.21047	4.09119	0	-1.65445	down	0	-1.79832	down
ENSG00000187951	ARHGAP11B	6.19206	6.06516	1.88301	1.76751	5.88418e-15	-1.73594	down	3.33067e-15	-1.79782	down
ENSG00000118193	KIF14	9.02123	10.4243	3.74448	2.99191	8.97526e-11	-1.28009	down	0	-1.79678	down
ENSG00000258674	CTC-260F20.3	0.474665	1.35114	0	0.362364	--	--	--	0.000510478	-1.7945	down
ENSG00000171320	ESCO2	11.8543	13.84	4.45669	4.01054	6.09401e-13	-1.41578	down	0	-1.79329	down
ENSG00000186792	HYAL3	4.01714	3.59306	4.2176	1.61171	--	--	--	5.52192e-12	-1.79128	down
ENSG00000012963	UBR7	12.8007	12.5914	2.01678	4.06687	0	-2.79324	down	0	-1.78916	down
ENSG00000237649	KIFC1	64.4719	66.5699	18.7534	17.7526	0	-1.85025	down	0	-1.78764	down
ENSG00000132016	C19orf57	4.73245	3.67061	1.06493	0.981367	3.33067e-16	-1.96474	down	2.21432e-11	-1.78706	down
ENSG00000175063	UBE2C	175.414	167.583	50.7265	49.4329	0	-1.81523	down	0	-1.78649	down
ENSG00000143228	NUF2	29.868	29.2972	8.52332	8.58966	0	-1.81242	down	0	-1.78497	down
Human_newGene_5358	Human_newGene_5358	1.89862	3.70799	0.748484	0.834174	1.56967e-10	-1.61566	down	4.38538e-14	-1.78047	down
ENSG00000197020	ZNF100	0.30022	0.304803	0.043602	0.082	6.22738e-06	-2.30346	down	0.00011996	-1.77797	down
ENSG00000128408	RIBC2	3.74509	3.93334	0.913531	1.1298	1.54321e-13	-2.00768	down	5.18683e-11	-1.77509	down
ENSG00000258947	TUBB3	100.314	158.565	25.339	48.3285	0	-2.20794	down	0	-1.77116	down
ENSG00000100568	VTI1B	10.0195	9.52817	3.19362	3.13653	0	-1.77807	down	0	-1.76739	down
ENSG00000269881	AC004754.3	0.101892	0.737778	0.085777	0.202673	--	--	--	0.000234961	-1.76403	down
ENSG00000115762	PLEKHB2	47.385	44.3793	12.6817	13.1705	0	-1.76969	down	0	-1.76369	down
ENSG00000136108	CKAP2	57.0802	50.0211	16.8451	14.9165	0	-1.89848	down	0	-1.76292	down
ENSG00000170312	CDK1	73.9892	73.0114	20.3286	21.7459	0	-1.88009	down	0	-1.76284	down
ENSG00000171241	SHCBP1	26.3533	25.7031	6.80464	7.86638	0	-1.93905	down	0	-1.76241	down
ENSG00000160207	HSF2BP	3.34562	3.56138	1.46489	0.931412	1.75542e-05	-1.19026	down	4.20201e-11	-1.76019	down
ENSG00000101412	E2F1	29.862	30.034	9.31748	8.97227	0	-1.69314	down	0	-1.75848	down
ENSG00000176658	MYO1D	14.9579	23.9595	6.96625	6.99613	--	--	--	0	-1.75534	down
ENSG00000213390	ARHGAP19	1.68448	2.21418	0.811181	0.65913	3.25119e-05	-1.06088	down	1.90958e-14	-1.75153	down
ENSG00000169826	CSGALNACT2	5.36992	5.48029	1.58167	1.63724	0	-1.7706	down	1.11022e-16	-1.75023	down
ENSG00000162063	CCNF	22.2822	22.9024	7.3913	6.89259	0	-1.60537	down	0	-1.74872	down
ENSG00000163808	KIF15	4.8667	5.5066	1.51264	1.6576	1.11022e-16	-1.69123	down	0	-1.74445	down
ENSG00000078246	TULP3	17.8161	18.1413	5.89284	5.63613	0	-1.70397	down	0	-1.74444	down
ENSG00000137502	RAB30	3.80174	6.86526	3.61397	3.5224	--	--	--	3.33067e-16	-1.74377	down
ENSG00000076382	SPAG5	39.6379	39.8068	11.3537	11.8124	0	-1.79177	down	0	-1.74266	down
ENSG00000132356	PRKAA1	28.7707	32.6983	9.74548	10.0244	0	-1.62599	down	0	-1.74032	down
ENSG00000146263	MMS22L	3.50251	3.70882	1.09262	1.0499	2.33147e-15	-1.59188	down	0	-1.73514	down
ENSG00000085840	ORC1	6.52271	6.60656	1.67038	2.00503	0	-1.95961	down	3.33067e-16	-1.73423	down
ENSG00000146410	MTFR2	5.0856	5.73193	2.03813	1.74218	6.96493e-10	-1.4792	down	2.10609e-13	-1.734	down
ENSG00000139734	DIAPH3	9.94596	10.7514	3.16391	3.33028	0	-1.66946	down	0	-1.73307	down
ENSG00000113810	SMC4	93.1408	81.2611	31.1852	27.3612	2.22045e-16	-1.55194	down	0	-1.73242	down
ENSG00000141576	RNF157	2.02283	1.82257	0.629251	0.546739	9.88098e-15	-1.79733	down	1.22236e-12	-1.73221	down
ENSG00000136982	DSCC1	11.9681	12.2401	3.01838	3.71502	0	-1.99179	down	0	-1.73167	down
ENSG00000263513	FAM72C	6.42545	6.4539	2.07136	2.01207	2.07612e-14	-1.65778	down	5.9952e-15	-1.73008	down
ENSG00000111665	CDCA3	52.2095	46.4836	17.112	14.1321	0	-1.62407	down	0	-1.72472	down
ENSG00000214357	NEURL1B	8.93544	9.74071	2.87433	3.22446	0	-1.8099	down	0	-1.72393	down
ENSG00000256591	RP11-286N22.8	5.74135	6.83131	0.659932	2.01437	0	-2.91663	down	1.96295e-08	-1.72353	down
Human_newGene_2394	Human_newGene_2394	1.46336	1.05327	0.151337	0.297926	4.4964e-14	-2.99297	down	0.000154244	-1.72327	down
ENSG00000213599	SLX1A-SULT1A3	7.72347	6.08954	5.49963	1.85029	--	--	--	1.76525e-14	-1.72308	down
ENSG00000005189	AC004381.6	8.55044	8.49236	3.02245	2.7412	1.27224e-10	-1.367	down	9.99201e-16	-1.72254	down
ENSG00000031691	CENPQ	5.13599	5.11161	1.95363	1.54806	7.42291e-09	-1.39393	down	1.4635e-12	-1.72086	down
ENSG00000182054	IDH2	24.4656	21.2677	6.41205	6.52938	0	-1.92276	down	0	-1.71877	down
ENSG00000087586	AURKA	60.4036	79.5713	23.7455	23.9851	4.5405e-11	-1.28381	down	0	-1.71857	down
ENSG00000140534	TICRR	4.19703	4.73683	1.39657	1.43992	1.22125e-15	-1.60748	down	0	-1.71824	down
ENSG00000073464	CLCN4	1.58742	1.81903	0.439603	0.555436	7.77156e-16	-1.85013	down	5.9841e-14	-1.71471	down
ENSG00000183054	RGPD6	1.40811	3.8092	4.07121	1.23782	0	1.96674	up	2.22045e-16	-1.71459	down
ENSG00000115318	LOXL3	3.07543	4.7923	1.5997	1.98699	2.32073e-09	-1.52742	down	7.41185e-13	-1.7145	down
ENSG00000146670	CDCA5	45.764	46.2699	12.4109	14.5228	0	-1.9151	down	0	-1.71353	down
ENSG00000120539	MASTL	15.167	16.2266	4.7747	4.89134	0	-1.70813	down	0	-1.70875	down
ENSG00000125885	MCM8	10.1451	11.0301	3.75762	3.83837	3.33067e-16	-1.56466	down	0	-1.70856	down
ENSG00000141480	ARRB2	3.83647	3.21467	0.804471	0.880888	1.16263e-12	-1.93889	down	4.59174e-09	-1.70416	down
ENSG00000163507	KIAA1524	19.074	20.6221	6.0952	6.37431	0	-1.6665	down	0	-1.69813	down
ENSG00000154429	CCSAP	4.75196	4.95314	1.52486	1.54191	5.55112e-16	-1.64886	down	3.33067e-16	-1.69714	down
ENSG00000154760	SLFN13	8.57352	6.29737	1.92755	1.69766	1.09603e-10	-1.30913	down	0	-1.6967	down
ENSG00000138658	ZGRF1	1.33028	2.20622	0.792753	0.742049	8.6157e-06	-1.16871	down	5.00933e-13	-1.69383	down
ENSG00000178177	LCORL	2.88286	3.10612	1.34142	0.952475	1.84095e-06	-1.09222	down	9.65894e-15	-1.69098	down
ENSG00000138180	CEP55	63.7986	66.3899	20.2189	20.8586	0	-1.67382	down	0	-1.68796	down
ENSG00000117399	CDC20	111.662	107.722	32.3662	33.7903	0	-1.80147	down	0	-1.68753	down
ENSG00000175322	ZNF519	0.886077	0.958702	0.336848	0.27537	--	--	--	6.95685e-06	-1.68745	down
ENSG00000178966	RMI1	15.4164	17.2219	6.33133	6.43133	1.32757e-11	-1.35138	down	0	-1.68408	down
ENSG00000166851	PLK1	85.2518	81.7793	24.6434	25.847	0	-1.81604	down	0	-1.68382	down
ENSG00000186185	KIF18B	18.5705	18.881	5.50069	5.87364	0	-1.80822	down	0	-1.68137	down
ENSG00000105011	ASF1B	42.5921	43.3692	13.3122	13.4254	0	-1.74162	down	0	-1.6809	down
ENSG00000112697	TMEM30A	24.3843	37.9207	17.4107	11.8839	--	--	--	0	-1.68043	down
ENSG00000069275	NUCKS1	87.8609	96.1802	30.1121	30.444	1.11022e-16	-1.56004	down	0	-1.67809	down
ENSG00000101447	FAM83D	36.3985	34.0579	10.6488	11.1928	0	-1.79563	down	0	-1.67726	down
ENSG00000149503	INCENP	34.4739	36.2324	11.3721	11.4743	0	-1.6142	down	0	-1.67674	down
ENSG00000091651	ORC6	25.4742	26.5223	7.65405	8.37364	0	-1.74771	down	1.11022e-16	-1.67546	down
ENSG00000088325	TPX2	139.8	146.318	44.7318	46.4014	0	-1.65979	down	0	-1.67519	down
ENSG00000112742	TTK	11.7923	14.0369	5.1929	4.28563	2.15823e-09	-1.22333	down	1.11022e-16	-1.67238	down
ENSG00000198440	ZNF583	0.564785	0.868333	0.932704	0.629042	1.80633e-13	2.12898	up	2.42026e-08	-1.67066	down
ENSG00000161888	SPC24	15.8729	15.2425	4.78942	4.82057	0	-1.86532	down	3.33067e-16	-1.66618	down
ENSG00000120802	TMPO	34.1026	31.8558	10.1973	10.4197	0	-1.6774	down	0	-1.66603	down
Human_newGene_1877	Human_newGene_1877	1.4046	1.04848	0.141384	0.222695	1.94362e-08	-2.16453	down	1.17984e-05	-1.6637	down
ENSG00000135476	ESPL1	15.5593	15.6926	4.73292	5.05383	0	-1.72411	down	0	-1.6587	down
ENSG00000168078	PBK	40.1184	39.4156	11.2652	10.9193	0	-1.81382	down	0	-1.65726	down
ENSG00000122966	CIT	8.57658	9.52291	3.11001	3.04827	9.76996e-15	-1.48606	down	0	-1.65613	down
ENSG00000102043	MTMR8	0.513475	0.557724	0.169214	0.160907	--	--	--	0.00236928	-1.65254	down
ENSG00000135535	CD164	47.5249	70.3841	22.2378	22.7618	--	--	--	0	-1.64917	down
ENSG00000066279	ASPM	16.5127	20.1215	6.33606	6.23211	1.11444e-12	-1.365	down	0	-1.64398	down
ENSG00000133119	RFC3	16.4878	16.2366	5.97884	5.25185	7.69385e-14	-1.47529	down	4.44089e-16	-1.64256	down
ENSG00000113273	ARSB	2.336	2.46408	0.718225	0.842504	1.38667e-13	-1.66092	down	4.62408e-13	-1.64232	down
ENSG00000148773	MKI67	37.9843	45.0298	13.3683	14.3412	7.77156e-16	-1.51615	down	0	-1.64089	down
ENSG00000187325	TAF9B	17.1829	18.4786	6.02377	5.98818	5.10703e-15	-1.52504	down	2.22045e-16	-1.64084	down
ENSG00000152291	TGOLN2	75.0527	85.4059	22.9849	30.6575	0	-1.84852	down	0	-1.63735	down
ENSG00000100297	MCM5	26.7034	26.1597	8.9496	8.42216	0	-1.59193	down	0	-1.63454	down
ENSG00000140525	FANCI	32.0748	31.0844	8.76413	12.477	8.85958e-14	-1.43146	down	0	-1.63361	down
ENSG00000122126	OCRL	19.0652	19.1834	6.62631	6.26118	5.55112e-16	-1.5377	down	0	-1.63226	down
ENSG00000006576	PHTF2	37.1502	41.4484	13.0923	14.7577	1.44329e-15	-1.51187	down	0	-1.63089	down
ENSG00000138182	KIF20B	12.0349	12.9498	4.6123	4.2259	9.88098e-15	-1.48595	down	1.11022e-16	-1.62985	down
Human_newGene_15080	Human_newGene_15080	0.724079	0.793742	0.27555	0.239208	--	--	--	0.000236879	-1.62927	down
ENSG00000173085	COQ2	8.46243	8.68481	2.5818	2.7876	4.21885e-15	-1.71538	down	3.40505e-13	-1.62884	down
ENSG00000165304	MELK	55.7833	58.1605	15.45	19.7556	0	-1.69465	down	0	-1.62746	down
ENSG00000142731	PLK4	5.98538	8.07502	2.45358	2.59556	6.91411e-10	-1.29348	down	2.33147e-15	-1.62723	down
ENSG00000162819	BROX	16.379	18.3782	6.9244	5.6965	5.58796e-11	-1.29113	down	1.11022e-16	-1.62666	down
ENSG00000077238	IL4R	4.29594	12.9281	14.1193	5.40293	0	2.08271	up	8.88178e-16	-1.62606	down
Human_newGene_6373	Human_newGene_6373	1.55117	1.71524	0.920822	0.623317	--	--	--	2.67408e-12	-1.62409	down
ENSG00000073111	MCM2	44.7522	45.5031	14.6929	14.8216	0	-1.6239	down	0	-1.62199	down
ENSG00000135318	NT5E	61.1147	65.5291	21.5646	21.3257	3.21965e-15	-1.48945	down	0	-1.61988	down
ENSG00000276043	UHRF1	34.7602	35.7257	12.3791	14.085	2.13219e-11	-1.30214	down	1.11022e-16	-1.61911	down
ENSG00000166483	WEE1	9.52797	10.5583	2.75234	3.53995	0	-1.80056	down	4.55191e-15	-1.61725	down
ENSG00000131470	PSMC3IP	15.4148	15.7375	4.75348	5.11886	2.10942e-15	-1.65466	down	4.75175e-14	-1.61397	down
ENSG00000176055	MBLAC2	2.343	2.83635	0.906416	0.934004	7.76378e-09	-1.36845	down	2.59992e-12	-1.61387	down
ENSG00000168453	HR	15.7593	15.2714	5.21982	4.99151	0	-1.58933	down	2.22045e-16	-1.61145	down
ENSG00000159658	EFCAB14	16.5672	18.3865	6.45044	6.09118	1.01352e-12	-1.37464	down	1.11022e-16	-1.61091	down
ENSG00000015479	MATR3	26.9341	56.3707	19.8569	19.85	--	--	--	1.11022e-16	-1.61025	down
ENSG00000164283	ESM1	2.58837	2.25248	0.645954	0.910622	1.0034e-10	-1.80354	down	7.09942e-08	-1.60994	down
ENSG00000154920	EME1	4.89489	5.29822	1.77294	1.72423	1.39256e-08	-1.33084	down	3.65286e-12	-1.60979	down
ENSG00000173041	ZNF680	1.44464	2.10867	0.641303	0.687938	0.00021529	-1.18452	down	1.82544e-09	-1.60653	down
ENSG00000182836	PLCXD3	2.94397	2.87611	1.14606	0.952221	4.7898e-11	-1.36891	down	3.13083e-14	-1.60651	down
ENSG00000189057	FAM111B	34.9091	18.2495	6.44028	5.94755	0	-2.45882	down	5.55112e-16	-1.60568	down
ENSG00000178999	AURKB	50.1864	44.0113	14.0234	14.6099	0	-1.86709	down	1.44329e-15	-1.60367	down
ENSG00000137801	THBS1	14.5703	16.923	5.83891	5.77656	4.996e-14	-1.43847	down	2.22045e-16	-1.60313	down
ENSG00000078369	GNB1	111.385	110.954	37.2482	36.5987	0	-1.60118	down	2.22045e-16	-1.60094	down
ENSG00000198056	PRIM1	15.501	15.9873	4.92694	5.37939	1.55431e-15	-1.64583	down	4.44089e-14	-1.59917	down
ENSG00000161860	SYCE2	6.11209	4.47002	1.98314	1.45099	5.39446e-10	-1.56835	down	7.06791e-09	-1.59829	down
ENSG00000169607	CKAP2L	26.009	29.4057	9.98629	9.85449	3.41838e-13	-1.39513	down	3.33067e-16	-1.59503	down
ENSG00000156970	BUB1B	23.8701	24.2252	7.30273	8.12656	0	-1.72193	down	4.44089e-16	-1.59267	down
ENSG00000100162	CENPM	20.5801	21.7403	11.143	7.36297	--	--	--	9.40359e-14	-1.59249	down
ENSG00000154727	GABPA	9.63129	10.3525	3.65972	3.50015	1.55986e-13	-1.44549	down	1.77636e-15	-1.58874	down
ENSG00000205208	C4orf46	5.97641	6.73921	2.07078	2.25922	1.26454e-13	-1.53699	down	4.31877e-14	-1.58823	down
ENSG00000139278	GLIPR1	2.55067	3.07252	1.37533	1.02658	--	--	--	2.47025e-13	-1.5878	down
ENSG00000101752	MIB1	18.0974	21.1807	7.44495	7.15193	2.27817e-11	-1.29611	down	3.33067e-16	-1.58443	down
ENSG00000197563	PIGN	8.72318	7.57371	3.85725	3.65782	0	-1.8112	down	1.68754e-14	-1.58269	down
ENSG00000096092	TMEM14A	32.5403	30.9558	11.7811	10.4306	1.58762e-13	-1.47641	down	1.5099e-14	-1.58245	down
ENSG00000166508	MCM7	128.243	125.499	41.0095	42.6301	0	-1.67106	down	4.44089e-16	-1.58213	down
ENSG00000047634	SCML1	6.10166	4.98027	1.64141	1.6616	0	-1.92816	down	6.81355e-12	-1.5809	down
ENSG00000186654	PRR5	2.40551	4.27679	1.67059	2.08825	--	--	--	2.32441e-10	-1.58078	down
ENSG00000114346	ECT2	70.8768	82.3767	24.9908	28.8378	5.55112e-16	-1.52042	down	3.33067e-16	-1.58061	down
ENSG00000181544	FANCB	1.57966	2.22909	0.581794	0.799624	2.56945e-05	-1.29058	down	1.79455e-09	-1.57703	down
ENSG00000139350	NEDD1	12.311	14.0078	5.26149	3.79693	1.49107e-08	-1.17818	down	1.08802e-14	-1.57463	down
Human_newGene_15597	Human_newGene_15597	7.69821	7.18208	2.77306	2.46949	8.99281e-15	-1.55645	down	2.81997e-14	-1.5743	down
ENSG00000159450	TCHH	1.04025	1.0495	0.292574	0.35071	4.0834e-13	-1.81505	down	7.18265e-10	-1.57169	down
ENSG00000119403	PHF19	42.1857	37.8332	16.2144	19.8204	0	-1.68992	down	1.11022e-15	-1.57112	down
ENSG00000115163	CENPA	35.4028	34.6008	11.3167	12.2729	0	-1.65913	down	4.44089e-15	-1.57037	down
ENSG00000183856	IQGAP3	16.8451	18.3881	6.05884	6.26824	5.32907e-15	-1.48877	down	1.11022e-15	-1.56965	down
ENSG00000164109	MAD2L1	12.0192	12.5313	4.53672	4.27736	2.40474e-13	-1.41904	down	2.33147e-15	-1.56712	down
ENSG00000171766	GATM	8.22112	7.9551	2.95605	2.78476	3.80262e-12	-1.45368	down	3.28515e-13	-1.56659	down
ENSG00000090889	KIF4A	27.4354	28.1247	9.16569	9.61375	0	-1.59561	down	1.11022e-15	-1.56644	down
ENSG00000088756	ARHGAP28	0.700451	0.871083	0.168837	0.213434	--	--	--	0.00348639	-1.56424	down
ENSG00000083720	OXCT1	14.0069	15.3481	4.80102	5.52305	0	-1.64531	down	5.32907e-15	-1.56325	down
ENSG00000138678	AGPAT9	6.51064	6.77009	2.7838	2.31347	1.75513e-08	-1.23262	down	8.3189e-13	-1.55556	down
ENSG00000106462	EZH2	46.8836	51.7898	18.66	18.0591	3.42604e-12	-1.34289	down	1.66533e-15	-1.55551	down
ENSG00000072571	HMMR	34.5314	37.5292	13.0452	12.4239	1.96509e-14	-1.46033	down	2.22045e-15	-1.55383	down
ENSG00000112984	KIF20A	66.412	65.4913	22.3464	22.582	0	-1.58184	down	1.55431e-15	-1.55371	down
ENSG00000148700	ADD3	16.2053	15.351	5.20833	5.22722	0	-1.67425	down	4.88498e-15	-1.55306	down
ENSG00000121211	MND1	7.87569	7.10605	2.71385	2.38685	1.46146e-10	-1.60908	down	3.85541e-09	-1.55045	down
ENSG00000169679	BUB1	40.3321	42.4725	14.0577	14.6313	3.33067e-16	-1.53485	down	2.10942e-15	-1.54983	down
ENSG00000107672	NSMCE4A	24.5858	23.3026	7.66648	7.99044	0	-1.68909	down	4.61853e-14	-1.54974	down
ENSG00000121152	NCAPH	47.4559	42.4521	15.4493	16.2576	0	-1.6105	down	4.996e-15	-1.54576	down
ENSG00000117724	CENPF	30.0734	35.5165	11.7107	12.2407	6.3749e-13	-1.37685	down	2.22045e-15	-1.54518	down
ENSG00000164305	CASP3	22.1128	24.3043	8.74932	8.31699	1.81077e-13	-1.43422	down	1.04361e-14	-1.54137	down
ENSG00000079616	KIF22	42.4736	38.2886	12.9417	13.285	0	-1.71359	down	5.88418e-15	-1.54118	down
ENSG00000176273	SLC35G1	4.86334	5.24979	1.71669	1.80133	1.73446e-11	-1.514	down	1.30687e-11	-1.53941	down
ENSG00000071794	HLTF	28.6675	33.5382	12.8741	11.3388	1.26219e-09	-1.20039	down	4.21885e-15	-1.53506	down
ENSG00000163577	EIF5A2	11.6495	13.2016	5.10897	4.42675	5.22925e-09	-1.17742	down	9.65894e-15	-1.53454	down
ENSG00000151292	CSNK1G3	13.2092	12.6239	4.27711	3.55268	1.87974e-11	-1.34555	down	4.78506e-14	-1.53361	down
ENSG00000116984	MTR	7.70526	8.2374	2.92283	2.87981	2.42362e-13	-1.41137	down	7.66054e-15	-1.53291	down
ENSG00000137807	KIF23	38.1034	38.8753	14.0627	13.5482	2.86438e-14	-1.44833	down	5.21805e-15	-1.53243	down
ENSG00000165480	SKA3	11.1494	12.9407	3.95659	4.52255	4.55191e-15	-1.56145	down	7.51621e-14	-1.5279	down
ENSG00000204899	MZT1	20.686	22.0785	8.27118	7.74242	1.52147e-11	-1.33575	down	2.66454e-14	-1.52777	down
ENSG00000182180	MRPS16	26.5008	25.9951	9.49379	9.83555	1.61426e-13	-1.42758	down	1.45439e-14	-1.52681	down
ENSG00000159348	CYB5R1	22.4163	21.5364	8.45476	7.59128	8.34888e-14	-1.48051	down	1.108e-13	-1.52109	down
ENSG00000113712	CSNK1A1	33.4826	36.5143	15.9772	15.2573	1.5099e-14	-1.46149	down	8.65974e-15	-1.52012	down
ENSG00000152457	DCLRE1C	1.85384	3.11329	1.63668	0.974757	--	--	--	2.312e-09	-1.51658	down
ENSG00000184661	CDCA2	21.8228	25.1872	7.39499	8.9412	2.22045e-16	-1.57095	down	1.4877e-14	-1.51648	down
ENSG00000188486	H2AFX	210.381	204.316	71.6995	72.3508	0	-1.56788	down	8.88178e-15	-1.51616	down
ENSG00000138092	CENPO	24.4222	25.359	9.65385	8.98651	1.47342e-11	-1.31114	down	1.37668e-14	-1.51451	down
ENSG00000012048	BRCA1	9.8984	9.4524	4.13657	4.70728	1.14542e-12	-1.41294	down	1.00031e-13	-1.51111	down
ENSG00000134709	HOOK1	3.42412	3.60705	1.44341	1.27531	4.46053e-09	-1.25441	down	1.57663e-12	-1.51046	down
ENSG00000044459	CNTLN	5.41149	5.78616	2.12872	2.03512	4.99323e-11	-1.34228	down	3.10862e-13	-1.5079	down
ENSG00000156509	FBXO43	0.461303	0.637305	0.13421	0.20992	0.00703128	-1.63009	down	0.00161747	-1.50726	down
ENSG00000198039	ZNF273	1.83848	1.64191	0.780707	0.570794	0.000272973	-1.22398	down	8.07777e-06	-1.50576	down
ENSG00000128923	FAM63B	2.39462	2.75702	1.23745	0.945515	--	--	--	1.74238e-12	-1.50262	down
ENSG00000024526	DEPDC1	13.2851	14.8696	5.02254	4.87851	2.59889e-11	-1.31331	down	4.996e-14	-1.50047	down
ENSG00000165891	E2F7	7.74885	6.1516	2.74153	3.40976	1.77686e-10	-1.30873	down	3.98348e-13	-1.49703	down
ENSG00000158402	CDC25C	8.76194	11.4374	3.66106	3.74033	2.59459e-13	-1.55017	down	7.33646e-12	-1.49662	down
ENSG00000100578	KIAA0586	3.30889	2.63724	1.10284	1.04861	2.83688e-05	-1.03582	down	5.44566e-11	-1.49552	down
ENSG00000076706	MCAM	1.5289	1.78677	0.451564	0.634774	4.53243e-10	-1.73393	down	4.46946e-08	-1.48771	down
ENSG00000131351	HAUS8	8.83393	9.88801	3.38054	3.38361	1.28627e-09	-1.34831	down	2.02757e-11	-1.48672	down
ENSG00000076770	MBNL3	1.36302	1.98702	0.312074	0.506165	6.6966e-06	-1.21534	down	2.05735e-09	-1.48513	down
ENSG00000162607	USP1	20.2349	21.7323	7.37424	7.56777	1.69864e-14	-1.47056	down	6.82787e-14	-1.48483	down
ENSG00000166181	API5	33.701	35.6262	13.8382	12.8275	0	-1.86511	down	4.90719e-14	-1.48469	down
ENSG00000197601	FAR1	22.531	24.2249	9.3516	8.94899	1.46863e-11	-1.30923	down	4.85167e-14	-1.48356	down
ENSG00000221823	PPP3R1	28.3149	29.7015	10.7576	10.7629	2.3459e-13	-1.41054	down	6.78346e-14	-1.48298	down
ENSG00000123473	STIL	9.4296	10.3431	3.54817	3.9387	8.47011e-12	-1.36052	down	2.62901e-13	-1.47943	down
ENSG00000164985	PSIP1	57.3801	62.3661	23.5429	25.2635	1.50657e-12	-1.35795	down	5.32907e-14	-1.47776	down
ENSG00000158560	DYNC1I1	0.989626	1.49399	0.670002	0.527351	--	--	--	0.000862093	-1.47459	down
ENSG00000133657	ATP13A3	108.58	125.327	45.0161	47.3248	5.5051e-11	-1.28093	down	7.4718e-14	-1.47459	down
ENSG00000151893	CACUL1	8.83182	9.21152	3.21983	3.35847	1.33227e-14	-1.46966	down	8.9373e-14	-1.47332	down
ENSG00000080839	RBL1	7.94716	9.37923	3.06796	3.33803	1.37869e-11	-1.34388	down	2.93765e-13	-1.4716	down
ENSG00000146247	PHIP	4.69402	5.92964	2.09413	2.16231	6.22506e-09	-1.17825	down	1.94511e-13	-1.47121	down
ENSG00000198901	PRC1	52.2822	52.175	19.6271	20.821	8.88178e-16	-1.51827	down	7.9603e-14	-1.47005	down
Human_newGene_14674	Human_newGene_14674	2.60691	2.47385	4.94751	0.867605	--	--	--	0.000146829	-1.46986	down
ENSG00000134057	CCNB1	79.2582	73.141	40.31	28.7956	4.93494e-13	-1.38387	down	1.03917e-13	-1.4652	down
Human_newGene_15763	Human_newGene_15763	1.37716	2.01618	0.689691	0.605058	--	--	--	1.84454e-05	-1.46344	down
ENSG00000197044	ZNF441	0.789638	1.2949	0.563133	0.468248	--	--	--	1.28431e-07	-1.46052	down
ENSG00000091436	pk	15.76	18.1561	8.12733	7.41321	4.11793e-08	-1.11103	down	1.42997e-13	-1.46036	down
ENSG00000146918	NCAPG2	63.2643	64.997	26.5534	22.9078	4.20664e-13	-1.38555	down	1.17462e-13	-1.45993	down
Human_newGene_5355	Human_newGene_5355	1.04707	1.25104	0.243332	0.436552	1.93694e-06	-1.97097	down	0.0002634	-1.45987	down
ENSG00000106261	ZKSCAN1	9.95946	10.0883	12.0395	3.99079	--	--	--	1.98064e-13	-1.45755	down
Human_newGene_13502	Human_newGene_13502	1.90552	15.1926	10.3166	3.05368	0	4.77185	up	1.43774e-13	-1.45722	down
ENSG00000182685	BRICD5	1.17282	1.25107	0.645386	0.596002	--	--	--	0.00238671	-1.45581	down
ENSG00000123575	FAM199X	12.2279	13.4305	5.04593	4.95857	3.76014e-11	-1.29102	down	2.08722e-13	-1.45482	down
ENSG00000142945	KIF2C	33.8104	31.02	10.9579	11.3487	0	-1.62358	down	2.43028e-13	-1.45464	down
ENSG00000014138	POLA2	17.4736	17.876	6.45972	6.6554	8.65974e-15	-1.49427	down	4.03455e-13	-1.4514	down
ENSG00000112118	MCM3	63.2101	62.3439	21.2894	22.9764	0	-1.58173	down	1.82188e-13	-1.45064	down
Human_newGene_2559	Human_newGene_2559	0.86539	1.20326	0.445437	0.436887	--	--	--	2.80587e-07	-1.44853	down
ENSG00000172954	LCLAT1	8.53477	11.5364	4.76285	4.16986	--	--	--	8.84515e-13	-1.44793	down
ENSG00000254706	RP11-565P22.6	3.83569	3.72372	3.31401	1.30796	--	--	--	0.00145033	-1.44558	down
ENSG00000258311	RP11-644F5.10	0.927065	0.876036	0.827509	0.274793	--	--	--	0.000168055	-1.44515	down
ENSG00000137693	YAP1	57.5378	59.7277	15.6817	23.4118	5.55112e-16	-1.52799	down	2.49467e-13	-1.44326	down
ENSG00000122952	ZWINT	48.3591	44.2198	14.9843	16.9605	0	-1.73653	down	5.78093e-13	-1.43827	down
ENSG00000122483	CCDC18	3.58653	3.51496	1.34303	1.24963	3.46283e-05	-1.00619	down	2.60473e-10	-1.43647	down
Human_newGene_8717	Human_newGene_8717	2.01137	1.85266	1.25235	0.623754	--	--	--	4.62276e-05	-1.43612	down
ENSG00000164070	HSPA4L	5.28249	5.51497	2.20242	2.06205	1.22975e-10	-1.27525	down	9.26481e-13	-1.43592	down
ENSG00000154473	BUB3	98.6632	91.8634	44.52	40.5873	2.27659e-11	-1.29593	down	3.54716e-13	-1.43537	down
ENSG00000010292	NCAPD2	116.167	118.406	43.1395	44.4901	1.82965e-13	-1.40821	down	6.26277e-13	-1.42871	down
ENSG00000119969	HELLS	18.1207	18.7619	5.08592	6.8259	0	-1.67223	down	1.55465e-12	-1.42745	down
ENSG00000144228	SPOPL	5.04626	6.1616	2.22402	2.31655	9.38902e-09	-1.193	down	4.13813e-12	-1.42581	down
ENSG00000163378	EOGT	5.22872	5.01839	2.32685	2.87698	4.23947e-09	-1.27319	down	3.6331e-11	-1.42554	down
ENSG00000178537	SLC25A20	4.31449	4.56626	1.46945	1.70731	2.64202e-10	-1.54304	down	9.55111e-09	-1.42434	down
ENSG00000121892	PDS5A	23.8277	26.0359	10.6028	10.1333	4.94815e-12	-1.33165	down	6.00187e-13	-1.42419	down
ENSG00000104331	IMPAD1	24.5208	26.6307	9.59193	10.114	9.26259e-13	-1.36886	down	7.00884e-13	-1.42027	down
ENSG00000004777	ARHGAP33	1.16631	1.88565	0.584956	0.646663	--	--	--	5.30796e-08	-1.41933	down
ENSG00000132436	FIGNL1	7.487	8.18154	3.82661	3.23489	--	--	--	1.55006e-11	-1.41923	down
ENSG00000006634	DBF4	19.4774	22.0975	7.85926	8.37094	1.18572e-11	-1.32298	down	1.19593e-12	-1.41762	down
ENSG00000183763	TRAIP	4.95055	5.1608	1.21415	1.8748	2.22045e-16	-1.94704	down	1.16019e-08	-1.40709	down
ENSG00000137135	ARHGEF39	6.08757	5.99272	1.92133	2.282	3.33067e-16	-1.66957	down	5.09029e-11	-1.4061	down
ENSG00000077152	UBE2T	59.6502	56.6606	20.5019	21.622	8.88178e-16	-1.55304	down	4.03e-12	-1.40597	down
ENSG00000157456	CCNB2	46.0148	44.3777	20.1647	17.0635	1.17168e-09	-1.21032	down	2.50244e-12	-1.40591	down
ENSG00000127423	AUNIP	4.74436	4.08504	1.96414	1.55869	1.34995e-07	-1.26189	down	1.70344e-08	-1.40486	down
ENSG00000152484	USP12	23.578	27.0951	10.1953	10.4413	2.86932e-10	-1.23921	down	1.61871e-12	-1.40461	down
ENSG00000186638	KIF24	4.01947	4.91306	2.23397	1.87374	--	--	--	1.86635e-11	-1.40347	down
ENSG00000173153	ESRRA	35.4186	33.281	19.0305	13.2052	--	--	--	2.71194e-12	-1.40266	down
ENSG00000112029	FBXO5	23.103	20.728	7.76935	7.8662	4.44089e-16	-1.58128	down	6.95677e-12	-1.40222	down
ENSG00000178295	GEN1	6.86914	8.16624	2.32199	2.78222	2.08955e-10	-1.27395	down	5.3515e-12	-1.40188	down
ENSG00000115159	GPD2	13.2913	14.4337	4.48919	5.70105	0	-1.60609	down	2.54663e-12	-1.40142	down
ENSG00000073150	PANX2	6.99137	6.38403	2.37396	2.44001	3.9857e-14	-1.56433	down	1.18097e-10	-1.40118	down
ENSG00000179456	ZBTB18	8.88752	10.5852	3.99434	4.0541	1.87489e-08	-1.16693	down	9.53859e-12	-1.39997	down
ENSG00000151503	NCAPD3	38.6914	39.5043	15.7647	15.8012	5.57665e-13	-1.38021	down	2.23976e-12	-1.39381	down
ENSG00000151233	GXYLT1	7.40527	8.48325	4.10293	3.55929	4.07335e-07	-1.0625	down	7.69229e-12	-1.39023	down
ENSG00000106415	GLCCI1	2.94521	3.14596	1.25226	1.20742	3.30854e-08	-1.24299	down	6.97949e-10	-1.38917	down
ENSG00000161800	RACGAP1	79.5523	85.3078	26.5541	26.6151	4.44089e-16	-1.52939	down	2.74647e-12	-1.38895	down
ENSG00000126787	DLGAP5	20.4265	21.2545	7.40385	7.951	2.90878e-14	-1.47209	down	6.16263e-12	-1.38888	down
ENSG00000166451	CENPN	30.3052	33.3402	13.5189	13.4811	1.61701e-08	-1.15871	down	1.0293e-11	-1.3884	down
ENSG00000243678	NME1-NME2	587.986	551.07	218.498	213.625	3.07532e-14	-1.44372	down	3.39939e-12	-1.38757	down
ENSG00000213160	KLHL23	4.98212	5.4418	3.33925	2.21116	--	--	--	1.08278e-10	-1.38696	down
ENSG00000198841	KTI12	4.87026	4.0319	2.64805	1.5372	--	--	--	1.32516e-07	-1.38685	down
ENSG00000213024	NUP62	48.9851	50.6555	31.4673	20.3034	--	--	--	3.745e-12	-1.38225	down
ENSG00000061337	LZTS1	0.490071	0.366389	0.159975	0.135567	8.33587e-06	-1.58957	down	0.00244905	-1.38098	down
ENSG00000198554	WDHD1	5.78685	6.92419	1.96706	2.43505	1.37557e-13	-1.48122	down	3.21763e-11	-1.37767	down
ENSG00000164983	TMEM65	4.28143	4.69975	1.74654	1.82712	7.97074e-11	-1.30622	down	1.93198e-11	-1.37754	down
ENSG00000167670	CHAF1A	21.4665	21.2634	7.49929	10.8773	2.02061e-14	-1.47315	down	8.62777e-12	-1.37684	down
Human_newGene_11716	Human_newGene_11716	4.79157	5.60118	2.24993	2.41608	2.0122e-07	-1.12313	down	6.31084e-11	-1.37623	down
ENSG00000160298	C21orf58	3.78423	3.88991	1.52414	1.69766	4.35962e-10	-1.47806	down	1.40033e-08	-1.37475	down
ENSG00000038427	VCAN	0.533859	0.62169	0.214026	0.351478	--	--	--	5.03888e-06	-1.37444	down
ENSG00000168411	RFWD3	32.7129	34.5457	14.0314	13.5384	4.16196e-10	-1.22725	down	5.37625e-12	-1.37394	down
ENSG00000198081	ZBTB14	2.42371	6.59796	3.29501	1.85953	--	--	--	1.64109e-09	-1.37352	down
ENSG00000115738	ID2	4.41193	12.853	5.47502	4.85114	--	--	--	1.63366e-10	-1.37032	down
ENSG00000000460	C1orf112	5.27275	5.81979	2.25809	2.27505	5.44202e-09	-1.23328	down	1.21246e-10	-1.36908	down
ENSG00000103995	CEP152	3.23789	2.90874	1.28739	1.22777	6.81655e-12	-1.45592	down	8.79533e-10	-1.36848	down
ENSG00000132002	DNAJB1	95.7589	110.264	37.8018	44.111	7.21534e-13	-1.37375	down	7.19835e-12	-1.36673	down
ENSG00000138346	DNA2	7.23069	8.3593	2.3449	3.18895	1.55153e-09	-1.29211	down	2.52499e-10	-1.36666	down
ENSG00000257218	GATC	10.0416	9.75279	4.21627	3.8358	1.70931e-11	-1.33917	down	3.25152e-11	-1.36552	down
ENSG00000131746	TNS4	8.90666	9.66317	4.11066	3.73457	4.5352e-06	-1.00007	down	5.29421e-11	-1.36073	down
ENSG00000177565	TBL1XR1	26.2907	34.8294	11.737	10.7879	3.7359e-12	-1.33804	down	9.71045e-12	-1.35998	down
ENSG00000117500	TMED5	16.2549	17.5754	7.72372	7.52069	1.43341e-11	-1.31304	down	1.17988e-11	-1.35965	down
ENSG00000170779	CDCA4	18.4787	18.6959	7.39671	7.27577	1.7252e-11	-1.33394	down	3.36535e-11	-1.35834	down
ENSG00000070061	IKBKAP	16.4385	16.565	6.85025	6.54334	6.38274e-11	-1.27711	down	1.33081e-11	-1.35744	down
Human_newGene_5407	Human_newGene_5407	3.84058	7.10492	2.46361	2.64493	3.94805e-08	-1.23411	down	1.60665e-09	-1.3548	down
ENSG00000119125	GDA	11.3335	11.8826	4.04955	4.9502	1.11022e-15	-1.54616	down	2.68906e-11	-1.35191	down
ENSG00000167081	PBX3	8.19952	8.45799	3.68791	3.30454	7.8709e-08	-1.15469	down	3.12087e-10	-1.35115	down
ENSG00000134109	EDEM1	9.96247	10.2689	4.27117	4.11301	7.79592e-10	-1.22581	down	2.81369e-11	-1.35003	down
ENSG00000151287	TEX30	10.8536	11.4294	4.19286	4.3774	9.71628e-10	-1.36275	down	3.98925e-09	-1.34974	down
ENSG00000056736	IL17RB	7.99933	7.98473	4.07165	3.26926	5.22111e-06	-1.05353	down	1.99472e-09	-1.34822	down
ENSG00000077684	JADE1	3.47925	3.93742	1.58958	1.48032	--	--	--	7.18067e-10	-1.34811	down
ENSG00000105866	SP4	1.25184	1.24529	0.437965	0.489126	1.22898e-09	-1.5071	down	1.66718e-07	-1.3475	down
ENSG00000127564	PKMYT1	24.395	23.1732	8.72851	9.77429	2.4154e-12	-1.38697	down	7.743e-11	-1.34566	down
ENSG00000139496	NUPL1	17.5221	20.2486	7.57462	7.83963	--	--	--	2.6547e-11	-1.34174	down
ENSG00000186472	PCLO	0.211384	0.52746	0.197695	0.177986	--	--	--	3.80952e-06	-1.33979	down
ENSG00000182378	PLCXD1	3.56233	7.01428	1.25046	2.15667	9.69253e-08	-1.27036	down	5.23916e-09	-1.33889	down
ENSG00000166803	KIAA0101	26.9615	27.3424	11.7155	10.8349	1.05821e-10	-1.28261	down	5.98765e-11	-1.33828	down
ENSG00000105968	H2AFV	110.41	104.472	42.4988	46.1355	1.11022e-16	-1.54724	down	2.56346e-11	-1.33645	down
Human_newGene_9342	Human_newGene_9342	1.49374	1.71813	0.638898	0.811576	9.81107e-05	-1.26165	down	1.37322e-05	-1.33408	down
ENSG00000065413	ANKRD44	0.939276	0.961433	0.253728	0.269073	3.87753e-09	-1.6552	down	2.23719e-05	-1.33261	down
ENSG00000144848	ATG3	32.1941	32.811	12.3287	11.1688	7.93254e-13	-1.39267	down	6.821e-11	-1.32917	down
Human_newGene_10660	Human_newGene_10660	2.09257	2.6556	0.898809	1.04916	2.49643e-06	-1.18186	down	2.66408e-08	-1.32737	down
ENSG00000144036	EXOC6B	11.5544	12.7543	5.5122	5.14579	1.42679e-07	-1.0817	down	5.64729e-11	-1.32719	down
ENSG00000111445	RFC5	18.373	18.5399	7.14934	7.01155	2.10377e-11	-1.3568	down	2.79659e-10	-1.32616	down
ENSG00000100490	CDKL1	1.35515	1.52236	0.916535	0.541863	--	--	--	0.00107012	-1.32584	down
Human_newGene_4259	Human_newGene_4259	2.74402	2.36537	1.05556	0.927076	6.56432e-05	-1.36204	down	0.00047259	-1.32505	down
ENSG00000105810	CDK6	17.2315	20.4568	8.51583	8.36989	1.33999e-07	-1.07827	down	4.20952e-11	-1.32459	down
ENSG00000134758	RNF138	16.6007	19.4837	15.736	8.13314	--	--	--	7.84968e-11	-1.32336	down
ENSG00000164830	OXR1	12.3075	10.698	4.33992	4.92084	7.22843e-11	-1.30652	down	1.82833e-10	-1.3222	down
ENSG00000095752	IL11	2.68187	2.43341	1.10141	1.13736	--	--	--	4.32953e-05	-1.32062	down
ENSG00000105486	LIG1	23.9059	23.1233	7.60531	9.86827	0	-1.63181	down	7.51031e-11	-1.3185	down
ENSG00000175643	RMI2	5.56747	6.16438	2.60027	2.37644	6.79724e-05	-1.05003	down	1.03756e-07	-1.3181	down
ENSG00000123374	CDK2	26.1783	27.5276	10.4791	11.2033	3.03313e-13	-1.42069	down	1.22508e-10	-1.31615	down
ENSG00000164649	CDCA7L	50.1323	44.1369	20.8018	15.4446	7.03031e-10	-1.21786	down	7.21038e-11	-1.31603	down
ENSG00000117650	NEK2	35.7845	33.903	12.8563	13.7751	5.44009e-15	-1.49884	down	9.90431e-11	-1.31493	down
ENSG00000115687	PASK	4.96677	5.46283	2.02159	1.79839	1.06418e-07	-1.16145	down	1.44722e-09	-1.31483	down
ENSG00000163918	RFC4	29.756	24.3102	9.65731	10.0924	9.87621e-12	-1.37648	down	4.69435e-10	-1.31415	down
ENSG00000228716	DHFR	20.8967	22.4527	8.44415	8.90787	2.22045e-16	-1.57041	down	8.74336e-11	-1.31338	down
ENSG00000143390	RFX5	17.2883	17.0854	8.40638	7.3103	1.4986e-09	-1.22392	down	2.49053e-10	-1.31242	down
ENSG00000116133	DHCR24	34.7033	53.2506	21.6821	22.0447	--	--	--	7.12843e-11	-1.31207	down
ENSG00000107614	TRDMT1	1.27738	1.48018	0.291304	0.557158	1.54732e-12	-2.06888	down	4.9697e-05	-1.31047	down
ENSG00000110092	CCND1	204.957	214.752	85.8043	87.8634	6.8048e-11	-1.28195	down	1.37092e-10	-1.3095	down
ENSG00000169379	ARL13B	4.71956	6.61379	2.45953	3.02094	5.56666e-13	-1.53021	down	3.39606e-09	-1.30926	down
ENSG00000170390	DCLK2	0.519478	0.497492	0.360305	0.196333	--	--	--	0.00496917	-1.30875	down
Human_newGene_7605	Human_newGene_7605	1.52151	1.94819	0.829983	0.753112	--	--	--	0.00107868	-1.30314	down
ENSG00000068489	PRR11	47.0479	51.2303	21.6038	25.2723	3.80586e-08	-1.11334	down	1.18438e-10	-1.30159	down
ENSG00000151414	NEK7	35.9526	43.0912	17.5786	17.8834	1.37555e-07	-1.07708	down	1.09027e-10	-1.30146	down
ENSG00000177707	PVRL3	5.05891	5.96645	3.11691	2.61663	--	--	--	4.3365e-09	-1.29919	down
ENSG00000164045	CDC25A	8.93735	9.69384	3.66381	4.08014	1.13038e-09	-1.26619	down	1.01894e-09	-1.29717	down
ENSG00000104177	MYEF2	13.728	15.6888	6.44667	7.90539	1.85022e-10	-1.28037	down	3.65862e-10	-1.29573	down
ENSG00000159259	CHAF1B	10.3352	10.6342	4.88664	4.38332	1.34703e-07	-1.09373	down	3.64716e-10	-1.29463	down
ENSG00000076003	MCM6	40.5348	40.7146	17.1778	16.8156	1.43057e-10	-1.25313	down	1.50531e-10	-1.29378	down
ENSG00000182481	KPNA2	281.221	270.998	112.687	112.339	4.40092e-12	-1.33935	down	2.10156e-10	-1.29365	down
ENSG00000140299	BNIP2	15.3981	15.6794	6.09867	6.35969	7.53397e-13	-1.41065	down	4.11919e-10	-1.29294	down
ENSG00000221829	FANCG	18.889	18.5028	7.99176	7.97772	3.36187e-12	-1.37457	down	4.71076e-10	-1.29053	down
ENSG00000182923	CEP63	9.7078	8.86683	4.75587	3.75037	1.30156e-06	-1.06863	down	4.15352e-09	-1.29034	down
ENSG00000079335	CDC14A	0.797549	1.10331	0.577577	0.584285	--	--	--	3.46274e-05	-1.28853	down
ENSG00000138750	NUP54	14.6438	15.4616	6.73592	6.48971	8.60537e-10	-1.25131	down	7.90507e-10	-1.28852	down
ENSG00000205133	TRIQK	3.97968	5.22387	1.08777	1.67715	0	-1.92562	down	6.63252e-08	-1.28654	down
ENSG00000105926	MPP6	6.60881	5.98059	3.21398	4.12571	--	--	--	8.00274e-10	-1.2864	down
ENSG00000130024	PHF10	11.0221	11.6741	6.36076	5.73539	3.60452e-08	-1.14571	down	8.10989e-10	-1.28628	down
ENSG00000203667	COX20	12.9863	13.6213	6.6571	6.18036	--	--	--	8.82176e-10	-1.28585	down
ENSG00000166002	SMCO4	7.44145	5.4263	3.74953	2.88345	--	--	--	4.07392e-05	-1.28163	down
ENSG00000262664	OVCA2	15.7016	15.1629	12.852	6.28308	--	--	--	1.13187e-08	-1.28103	down
ENSG00000101413	RPRD1B	19.216	18.9506	9.1383	7.92882	4.49228e-08	-1.11284	down	3.82761e-10	-1.2794	down
ENSG00000100852	ARHGAP5	24.1406	25.2306	18.0586	17.0083	--	--	--	3.02475e-10	-1.27717	down
ENSG00000152240	HAUS1	17.02	17.7137	7.81473	7.45353	5.54875e-07	-1.10934	down	7.18728e-09	-1.27656	down
ENSG00000162073	PAQR4	14.7937	15.6361	6.28892	6.45631	4.99536e-09	-1.19708	down	1.00102e-09	-1.27489	down
ENSG00000171791	BCL2	1.17497	1.34662	0.564713	0.501369	--	--	--	4.11443e-06	-1.27451	down
ENSG00000158747	NBL1	36.4945	35.3864	37.6364	15.0517	--	--	--	4.38589e-10	-1.27446	down
ENSG00000189362	TMEM194B	2.04451	2.25766	1.11043	0.97124	--	--	--	5.38311e-08	-1.27353	down
ENSG00000188610	FAM72B	3.44824	4.2684	1.56118	1.57424	0.000226431	-1.05429	down	3.81022e-07	-1.27084	down
ENSG00000174021	GNG5	63.0985	60.5405	23.5036	25.0371	1.9984e-14	-1.48625	down	8.69833e-10	-1.2704	down
ENSG00000249115	HAUS5	5.97497	6.28419	2.52205	2.63018	1.73291e-09	-1.25571	down	3.17125e-09	-1.27024	down
ENSG00000151239	TWF1	61.93	68.5377	30.5436	28.9885	4.10025e-08	-1.11026	down	4.16532e-10	-1.26834	down
ENSG00000143815	LBR	18.2249	20.9206	9.2942	8.85463	1.97544e-06	-1.00444	down	5.56632e-10	-1.26771	down
ENSG00000113318	MSH3	3.19928	3.40634	1.7682	1.42265	--	--	--	4.17648e-08	-1.26739	down
ENSG00000213551	DNAJC9	22.1238	21.9157	9.51553	9.21926	5.76331e-10	-1.23061	down	6.71862e-10	-1.26671	down
ENSG00000136122	BORA	8.89153	8.35899	3.30356	3.4794	8.88178e-16	-1.65276	down	8.81165e-09	-1.26572	down
ENSG00000058056	USP13	7.02753	7.6261	3.33769	3.15016	1.48585e-07	-1.0857	down	7.90034e-10	-1.2653	down
ENSG00000043355	ZIC2	3.61148	3.74447	2.07415	1.67222	--	--	--	1.72832e-07	-1.26507	down
ENSG00000150756	FAM173B	6.48107	4.6709	1.76045	2.01882	1.03606e-12	-1.70232	down	2.05659e-06	-1.26478	down
Human_newGene_7839	Human_newGene_7839	0.773003	1.00198	0.366271	0.412431	--	--	--	0.000282831	-1.26174	down
ENSG00000152944	MED21	35.1053	37.868	16.6885	16.0392	8.63717e-08	-1.09915	down	8.63548e-10	-1.26136	down
ENSG00000170037	CNTROB	10.8858	10.9587	4.33623	3.31905	5.83725e-09	-1.21666	down	4.23007e-09	-1.25889	down
ENSG00000167005	NUDT21	32.0888	34.5366	15.1158	14.6115	5.73264e-08	-1.10089	down	6.14506e-10	-1.25851	down
ENSG00000154553	PDLIM3	0.655447	1.38429	0.859248	0.445611	--	--	--	0.00427348	-1.25687	down
ENSG00000183186	C2CD4C	0.699632	0.966168	0.228272	0.395698	0.000211199	-1.54461	down	0.000889072	-1.25615	down
ENSG00000144554	FANCD2	6.55217	8.0521	3.28459	3.53769	2.21625e-06	-1.02213	down	2.13455e-09	-1.25395	down
ENSG00000100739	BDKRB1	1.7882	2.55341	1.48336	1.06804	--	--	--	7.78382e-05	-1.25367	down
ENSG00000092295	TGM1	2.94991	3.46828	1.51265	1.64622	--	--	--	1.27924e-06	-1.25349	down
ENSG00000183150	GPR19	2.15903	1.72135	0.606564	0.741215	2.86362e-09	-1.89639	down	0.00132199	-1.25306	down
ENSG00000101911	PRPS2	20.3695	20.3866	10.0881	11.8376	7.58504e-13	-1.40901	down	1.7516e-09	-1.25228	down
ENSG00000178252	WDR6	22.5462	24.1384	24.8989	10.5675	--	--	--	9.06119e-10	-1.25189	down
ENSG00000076248	UNG	32.014	32.3174	13.8775	13.5416	1.66743e-09	-1.20331	down	1.18986e-09	-1.25124	down
ENSG00000125319	C17orf53	4.19375	3.87371	1.65638	1.62068	3.11177e-08	-1.30756	down	4.19737e-07	-1.25105	down
ENSG00000132780	NASP	51.7229	49.7499	13.4898	15.8561	1.3374e-10	-1.25869	down	9.55224e-10	-1.25014	down
ENSG00000101868	POLA1	5.56358	6.30737	2.67234	2.68524	4.874e-07	-1.07453	down	3.56434e-09	-1.24897	down
ENSG00000113083	LOX	4.63534	5.35504	2.179	2.27495	3.77477e-07	-1.10062	down	6.30606e-09	-1.2488	down
ENSG00000159322	ADPGK	20.677	16.4622	8.04809	7.23528	8.83127e-12	-1.34467	down	2.54155e-09	-1.24803	down
ENSG00000204130	RUFY2	6.02088	6.43438	2.78545	2.97124	1.2188e-08	-1.21112	down	8.04184e-09	-1.24611	down
ENSG00000100014	SPECC1L	10.7209	11.6937	8.46573	6.21246	--	--	--	1.35868e-09	-1.24435	down
ENSG00000123066	MED13L	5.9212	6.9636	2.87311	2.63909	1.78907e-07	-1.07694	down	1.44036e-09	-1.24408	down
ENSG00000146143	PRIM2	12.2929	13.488	5.75988	5.76247	8.24309e-08	-1.13534	down	5.63124e-09	-1.24257	down
ENSG00000100523	DDHD1	3.90744	4.04593	1.48958	0.866671	1.19589e-08	-1.20498	down	9.81087e-09	-1.24257	down
ENSG00000105851	PIK3CG	0.671586	0.582747	0.422829	0.254838	0.00230748	-1.10338	down	0.000947981	-1.24183	down
ENSG00000162062	C16orf59	9.13829	8.88673	3.61822	3.88214	2.77889e-10	-1.38948	down	7.43466e-08	-1.24093	down
ENSG00000147124	ZNF41	3.3175	3.9439	1.51708	1.8256	0	-2.27978	down	4.41123e-08	-1.23732	down
ENSG00000213186	TRIM59	46.2036	47.5275	17.684	20.5738	1.2701e-13	-1.41383	down	1.46105e-09	-1.23635	down
ENSG00000181027	FKRP	6.85233	11.3267	7.63839	6.57284	--	--	--	9.69332e-09	-1.23554	down
ENSG00000153162	BMP6	2.20183	2.41616	0.630359	1.02591	9.76697e-12	-1.78635	down	5.70058e-06	-1.23358	down
ENSG00000170802	FOXN2	5.97342	7.11518	3.09492	3.43861	3.72997e-07	-1.08543	down	6.49282e-09	-1.23277	down
ENSG00000115252	PDE1A	1.20462	1.24451	0.23666	0.352651	1.18286e-05	-1.52646	down	0.00114713	-1.23201	down
ENSG00000164659	KIAA1324L	1.4679	0.926426	0.411047	0.394059	3.87734e-05	-1.14426	down	8.56197e-06	-1.23169	down
Human_newGene_13350	Human_newGene_13350	0.964002	1.29277	0.739017	0.598898	--	--	--	8.03107e-06	-1.22892	down
ENSG00000167397	VKORC1	63.1454	52.236	19.2159	22.4467	0	-1.68185	down	4.55282e-09	-1.22491	down
ENSG00000177084	POLE	7.78627	7.64192	3.33473	3.30884	5.00265e-10	-1.2371	down	3.57877e-09	-1.22465	down
ENSG00000147874	HAUS6	15.8905	16.9267	7.08509	7.32928	1.69111e-09	-1.19504	down	2.67467e-09	-1.22219	down
ENSG00000141279	NPEPPS	45.3414	47.7872	20.2611	21.198	7.22512e-09	-1.15572	down	3.01062e-09	-1.21819	down
ENSG00000163349	HIPK1	7.44879	13.2656	3.41978	3.6924	--	--	--	4.17504e-09	-1.21737	down
Human_newGene_14517	Human_newGene_14517	1.13419	1.07413	0.98479	0.424692	--	--	--	0.000246162	-1.21574	down
ENSG00000149657	LSM14B	31.9283	31.0836	12.5456	13.5534	2.04259e-12	-1.36641	down	4.41778e-09	-1.21549	down
ENSG00000173542	MOB1B	3.45855	3.33131	1.72366	1.59774	--	--	--	3.30421e-08	-1.21355	down
ENSG00000198492	YTHDF2	18.3766	8.40515	7.36416	3.68425	7.76252e-11	-1.2915	down	5.37546e-08	-1.21161	down
ENSG00000152104	PTPN14	9.21319	11.4377	5.05471	5.0026	--	--	--	3.84155e-09	-1.21127	down
ENSG00000179820	MYADM	79.1057	79.1331	54.1062	33.9159	--	--	--	4.10982e-09	-1.21077	down
ENSG00000136819	C9orf78	27.6888	33.3698	18.4785	14.6023	--	--	--	6.28917e-09	-1.20914	down
ENSG00000128050	PAICS	26.7998	43.7344	35.8845	20.6285	--	--	--	4.33361e-09	-1.2091	down
ENSG00000168496	FEN1	62.0119	58.3799	24.1636	25.41	1.2681e-12	-1.3635	down	4.30141e-09	-1.20851	down
ENSG00000196227	FAM217B	2.94121	3.39163	1.80213	1.7747	--	--	--	1.21592e-07	-1.20769	down
ENSG00000135913	USP37	4.36283	4.99985	2.86158	2.3336	--	--	--	1.30284e-08	-1.20695	down
ENSG00000135451	TROAP	37.3554	34.3832	17.5178	21.6894	--	--	--	9.77011e-09	-1.20364	down
ENSG00000137575	SDCBP	56.9752	90.7006	35.3302	39.6153	--	--	--	6.00825e-09	-1.20037	down
ENSG00000132646	PCNA	241.143	199.131	75.3676	87.7987	0	-1.69207	down	6.36011e-09	-1.20034	down
ENSG00000125872	LRRN4	2.63096	2.61042	1.43288	1.13926	--	--	--	9.41403e-06	-1.19946	down
ENSG00000197933	ZNF823	2.21634	2.52079	1.20307	1.14956	--	--	--	2.14976e-05	-1.19936	down
ENSG00000013810	TACC3	41.0535	37.3413	16.2973	15.7198	1.61171e-12	-1.36162	down	7.67561e-09	-1.19508	down
ENSG00000213853	EMP2	9.45194	8.89757	3.62856	3.93926	1.31462e-12	-1.3935	down	1.60371e-08	-1.1913	down
ENSG00000178074	C2orf69	6.96815	8.5415	3.8523	3.78105	--	--	--	3.05952e-08	-1.19087	down
ENSG00000154734	ADAMTS1	3.76447	4.5236	2.01026	2.01217	--	--	--	6.58226e-08	-1.19004	down
Human_newGene_15595	Human_newGene_15595	6.58587	5.46726	2.98779	2.82597	8.95614e-09	-1.23755	down	1.29569e-07	-1.1899	down
ENSG00000092140	G2E3	4.96131	5.03431	2.40868	2.76248	1.75384e-09	-1.28496	down	9.83744e-08	-1.18872	down
ENSG00000198556	ZNF789	4.32616	4.84878	3.0477	2.47998	--	--	--	9.02863e-07	-1.18811	down
ENSG00000189403	HMGB1	104.09	42.8835	23.7452	34.1879	3.48941e-08	-1.11705	down	9.84127e-09	-1.18786	down
ENSG00000167377	ZNF23	1.9742	3.32228	2.6615	1.64771	--	--	--	1.88566e-06	-1.18738	down
ENSG00000174306	ZHX3	6.42407	7.03725	7.62383	2.16579	--	--	--	2.61265e-08	-1.18734	down
ENSG00000172175	MALT1	5.86041	6.50978	2.66748	2.75529	4.86007e-07	-1.05254	down	1.49545e-08	-1.18583	down
ENSG00000124795	DEK	117.256	129.61	51.4507	50.996	6.35761e-08	-1.10343	down	1.23475e-08	-1.18571	down
ENSG00000176890	TYMS	199.611	166.972	71.6991	73.5166	2.66454e-15	-1.49217	down	1.29664e-08	-1.18183	down
ENSG00000124275	MTRR	14.6704	15.2845	6.82434	7.07819	1.50684e-07	-1.09126	down	2.11023e-08	-1.1814	down
ENSG00000198830	HMGN2	400.551	364.515	157.662	162.991	1.46305e-12	-1.36128	down	1.68027e-08	-1.1798	down
ENSG00000137876	RSL24D1	21.9483	21.5559	9.93085	9.59718	1.83203e-08	-1.15282	down	2.66579e-08	-1.17924	down
ENSG00000116191	RALGPS2	9.99666	9.78005	5.45397	4.48122	2.3566e-06	-1.00064	down	1.8373e-08	-1.17919	down
ENSG00000153044	CENPH	15.3904	12.7513	5.62202	5.61965	3.18778e-12	-1.45121	down	2.44592e-07	-1.17668	down
ENSG00000174010	KLHL15	2.37874	2.8267	1.25391	1.26112	--	--	--	2.41256e-07	-1.17549	down
ENSG00000155304	HSPA13	17.9007	19.9332	8.31448	8.933	3.50384e-08	-1.12021	down	1.73393e-08	-1.17515	down
ENSG00000156876	SASS6	3.19106	3.70343	1.67213	1.65325	--	--	--	5.3353e-07	-1.17449	down
ENSG00000164032	H2AFZ	207.191	182.324	84.1697	81.8245	1.01092e-11	-1.31455	down	1.57041e-08	-1.17414	down
ENSG00000135272	MDFIC	10.9416	11.9167	5.19229	5.26168	2.19019e-07	-1.07807	down	2.57128e-08	-1.17368	down
ENSG00000169684	CHRNA5	5.37637	6.64485	2.69281	2.38115	--	--	--	2.9454e-07	-1.17279	down
ENSG00000157985	AGAP1	12.9555	13.4808	5.73512	6.11846	1.07432e-07	-1.08617	down	1.84173e-08	-1.17167	down
Human_newGene_14643	Human_newGene_14643	2.36194	1.83034	1.10998	1.15963	--	--	--	3.27604e-05	-1.17064	down
ENSG00000095002	MSH2	35.8295	39.7239	18.7802	17.8425	--	--	--	1.84093e-08	-1.16995	down
ENSG00000135045	C9orf40	13.7653	13.2619	6.24327	5.95232	3.31414e-08	-1.15282	down	6.51815e-08	-1.16992	down
ENSG00000164105	SAP30	14.2016	12.7156	5.09314	5.70386	5.60652e-12	-1.48663	down	6.6655e-07	-1.16923	down
ENSG00000118418	HMGN3	40.7593	36.8612	14.8434	16.5384	1.66311e-13	-1.46734	down	6.83013e-08	-1.16664	down
ENSG00000149636	DSN1	15.2257	15.64	6.62471	7.09842	2.2402e-08	-1.16313	down	5.83942e-08	-1.16488	down
ENSG00000049541	RFC2	43.7414	47.1131	16.8833	21.3327	7.4285e-13	-1.38915	down	2.81321e-08	-1.16171	down
ENSG00000172757	CFL1	530.2	513.075	502.542	246.118	--	--	--	4.18604e-08	-1.15948	down
ENSG00000170477	KRT4	4.18497	3.47463	1.62794	1.56291	4.07376e-09	-1.36505	down	6.55485e-06	-1.15881	down
ENSG00000108829	LRRC59	145.435	146.926	69.0422	71.16	9.84718e-08	-1.09366	down	3.72888e-08	-1.15852	down
ENSG00000151090	THRB	2.59682	2.39218	1.61039	1.06709	--	--	--	1.59353e-06	-1.15643	down
ENSG00000155111	CDK19	3.14605	3.50217	1.68967	1.54543	--	--	--	2.47091e-07	-1.15579	down
ENSG00000128944	KNSTRN	45.9309	43.7827	19.0633	18.648	1.271e-09	-1.20887	down	3.89842e-08	-1.1553	down
ENSG00000117505	DR1	6.20317	6.14933	2.6112	2.79645	1.84292e-10	-1.2615	down	4.34781e-08	-1.15368	down
ENSG00000117593	DARS2	12.2717	12.8056	6.1588	5.82465	2.50136e-06	-1.00765	down	6.13076e-08	-1.15337	down
ENSG00000005022	SLC25A5	412.684	389.713	176.759	177.549	3.40681e-10	-1.2384	down	4.9761e-08	-1.15276	down
ENSG00000167182	SP2	9.3919	10.2401	4.10522	4.66117	6.87397e-09	-1.20496	down	1.11401e-07	-1.15151	down
ENSG00000125629	INSIG2	15.891	16.9363	8.0066	8.04889	1.02446e-06	-1.03765	down	7.04435e-08	-1.15117	down
ENSG00000095203	EPB41L4B	13.3073	12.9647	6.54256	5.89117	1.1318e-06	-1.02604	down	5.64903e-08	-1.15086	down
ENSG00000147853	AK3	29.8953	28.3716	13.1309	12.7448	1.41276e-09	-1.20332	down	4.21962e-08	-1.1508	down
ENSG00000040275	SPDL1	32.7026	34.0278	15.2385	15.5603	1.60539e-08	-1.13937	down	4.12542e-08	-1.15024	down
ENSG00000183963	SMTN	8.57089	9.16873	4.06066	4.19454	3.65077e-07	-1.09352	down	1.49007e-07	-1.14912	down
ENSG00000214336	FOXI3	0.90505	1.08	0.418157	0.483134	--	--	--	0.00380387	-1.1479	down
ENSG00000102290	PCDH11X	0.298259	0.341057	0.211073	0.151867	--	--	--	0.00329053	-1.14649	down
ENSG00000197587	DMBX1	1.194	1.08541	0.500872	0.487526	0.000424174	-1.22626	down	0.00329053	-1.14649	down
ENSG00000066933	MYO9A	3.51267	4.51247	1.83989	1.92657	--	--	--	1.02553e-07	-1.14556	down
ENSG00000197275	RAD54B	6.15065	6.59847	3.24957	3.11196	--	--	--	5.23304e-07	-1.14462	down
ENSG00000080503	SMARCA2	13.2862	16.7232	6.51379	6.99904	--	--	--	5.21105e-08	-1.1444	down
ENSG00000135392	DNAJC14	5.72683	14.9406	6.89149	7.78599	--	--	--	8.06024e-08	-1.14434	down
ENSG00000122779	TRIM24	9.80538	11.2457	3.93404	5.41261	--	--	--	6.40272e-08	-1.14253	down
ENSG00000129028	THAP10	2.26943	2.02931	0.968533	0.915472	1.81882e-05	-1.22192	down	0.000260439	-1.14114	down
ENSG00000016391	CHDH	1.45604	1.77713	0.856817	0.813944	--	--	--	1.72901e-06	-1.13924	down
ENSG00000197646	PDCD1LG2	2.40569	3.04939	1.59259	1.38792	--	--	--	3.06598e-05	-1.13924	down
ENSG00000158169	FANCC	5.92825	6.34662	3.22331	2.9896	--	--	--	2.72771e-07	-1.13919	down
ENSG00000101846	STS	21.5395	22.6838	11.9274	10.4413	--	--	--	5.88137e-08	-1.13765	down
ENSG00000131944	C19orf40	2.87962	3.33194	1.51959	1.33843	0.000114671	-1.07821	down	4.44485e-05	-1.1375	down
Human_newGene_15400	Human_newGene_15400	1.62027	1.85897	1.40098	0.910256	7.19208e-06	-1.12276	down	9.80689e-06	-1.13239	down
ENSG00000143942	CHAC2	9.37676	10.9495	5.23664	5.03841	--	--	--	1.67154e-06	-1.13235	down
ENSG00000153487	ING1	7.707	5.05467	3.6144	4.62063	--	--	--	6.29677e-07	-1.13209	down
ENSG00000196712	NF1	10.7154	12.479	6.73196	6.16035	--	--	--	7.74559e-08	-1.12993	down
ENSG00000101935	AMMECR1	6.95541	7.82405	4.5241	3.64363	--	--	--	1.51237e-07	-1.12915	down
ENSG00000187123	LYPD6	3.69137	4.01762	1.78444	1.88206	--	--	--	1.30733e-06	-1.1262	down
ENSG00000183814	LIN9	4.48786	4.92996	2.28318	2.18982	--	--	--	1.97053e-06	-1.12576	down
ENSG00000106299	WASL	24.9895	25.1456	12.4957	11.674	1.25361e-06	-1.01449	down	9.28327e-08	-1.1251	down
ENSG00000164169	PRMT9	2.61641	2.7821	1.7105	1.28258	--	--	--	9.72692e-06	-1.12448	down
ENSG00000205213	LGR4	19.8718	21.7022	10.9883	10.2154	--	--	--	9.56515e-08	-1.12421	down
ENSG00000166471	TMEM41B	11.4649	12.3406	7.93717	6.39382	--	--	--	1.6887e-07	-1.12409	down
ENSG00000148019	CEP78	9.74311	8.0979	4.70356	7.28927	2.38196e-06	-1.00191	down	1.29009e-07	-1.12255	down
ENSG00000162174	ASRGL1	1.87235	4.10226	2.41567	1.58678	--	--	--	0.000344115	-1.12171	down
ENSG00000152127	MGAT5	3.8734	4.71381	2.27622	2.18637	--	--	--	2.2167e-07	-1.12048	down
ENSG00000106804	C5	3.67111	4.16219	1.75127	1.93162	1.1028e-06	-1.08008	down	6.10176e-07	-1.12031	down
ENSG00000109501	WFS1	11.578	10.8591	12.3784	5.12882	--	--	--	2.31015e-07	-1.12029	down
ENSG00000182628	SKA2	48.3553	51.4418	22.8109	22.9995	2.25838e-07	-1.06506	down	1.15032e-07	-1.12	down
ENSG00000136699	SMPD4	26.1037	30.0349	13.7405	13.6915	3.37291e-07	-1.05232	down	1.15963e-07	-1.11911	down
ENSG00000130270	ATP8B3	1.51203	3.82599	1.51253	1.65924	--	--	--	7.15016e-06	-1.11878	down
ENSG00000134480	CCNH	17.2958	16.7749	8.19921	7.54773	--	--	--	5.32602e-07	-1.11833	down
ENSG00000160957	RECQL4	12.6391	11.8876	6.40567	6.15976	--	--	--	2.40555e-07	-1.11822	down
ENSG00000154146	NRGN	19.9705	18.2701	8.03414	8.469	7.75755e-11	-1.34564	down	6.66422e-07	-1.11767	down
ENSG00000197935	ZNF311	1.41222	1.7459	0.79211	0.803524	--	--	--	0.00045135	-1.1161	down
ENSG00000146109	ABT1	8.09793	8.52824	3.83617	3.97658	5.0157e-07	-1.09068	down	5.59227e-07	-1.11549	down
ENSG00000241484	ARHGAP8	3.30249	3.14119	4.65043	1.37546	--	--	--	0.000360375	-1.11524	down
ENSG00000079387	SENP1	8.2663	9.13929	4.67109	4.43998	--	--	--	2.41579e-07	-1.11516	down
ENSG00000143554	SLC27A3	5.05288	4.72677	2.75106	2.33725	--	--	--	6.47781e-06	-1.11502	down
ENSG00000198805	PNP	50.7483	45.4021	20.4495	21.364	8.92342e-12	-1.32965	down	1.66675e-07	-1.11301	down
ENSG00000114698	PLSCR4	5.20635	5.19605	2.40546	2.49866	8.21516e-06	-1.05508	down	3.39873e-06	-1.1116	down
ENSG00000112739	PRPF4B	21.7705	22.1101	10.8592	10.3631	1.13244e-06	-1.01794	down	1.54345e-07	-1.1112	down
ENSG00000100749	VRK1	11.9804	12.8104	7.10368	5.79653	--	--	--	9.47976e-07	-1.11027	down
ENSG00000187764	SEMA4D	7.43334	7.20142	3.61824	3.50267	2.98381e-08	-1.15819	down	4.54177e-07	-1.11004	down
ENSG00000096060	FKBP5	13.1537	15.8067	7.4527	7.43962	--	--	--	2.02165e-07	-1.10962	down
ENSG00000118412	CASP8AP2	3.87505	4.86325	2.59942	2.24121	--	--	--	6.26904e-07	-1.1088	down
ENSG00000091527	CDV3	36.5525	52.9937	29.6211	24.1686	--	--	--	1.72334e-07	-1.10734	down
ENSG00000112149	CD83	4.49404	4.51648	2.10342	2.11604	4.98691e-06	-1.10296	down	9.23864e-06	-1.10447	down
ENSG00000170540	ARL6IP1	212.955	207.159	97.0383	97.407	1.47309e-08	-1.14594	down	2.98151e-07	-1.10393	down
ENSG00000164172	MOCS2	16.7749	20.21	5.26272	9.34893	0	-1.71028	down	6.28027e-07	-1.10225	down
ENSG00000090054	SPTLC1	62.3124	67.4884	31.4786	32.2723	8.46515e-07	-1.02594	down	2.05609e-07	-1.10224	down
ENSG00000172380	GNG12	36.1751	40.0237	18.8688	18.8988	--	--	--	2.23386e-07	-1.1008	down
ENSG00000108384	RAD51C	10.1419	14.2201	6.08699	4.5232	1.13899e-05	-1.01441	down	2.70431e-06	-1.09983	down
ENSG00000137404	NRM	17.0183	22.0489	9.42006	9.23804	--	--	--	6.37971e-07	-1.09789	down
ENSG00000112312	GMNN	31.2981	31.6971	16.5692	14.3552	--	--	--	4.93644e-07	-1.09755	down
ENSG00000143418	CERS2	90.2646	84.5298	67.4487	41.9047	--	--	--	2.67077e-07	-1.09639	down
ENSG00000104889	RNASEH2A	45.0852	39.1069	20.827	18.5109	3.48915e-08	-1.12812	down	4.05238e-07	-1.09587	down
ENSG00000163781	TOPBP1	22.2768	24.6929	12.0976	11.3058	--	--	--	2.74096e-07	-1.09396	down
ENSG00000132842	AP3B1	11.528	11.9143	5.43304	5.65452	7.55572e-08	-1.09997	down	3.21105e-07	-1.09319	down
ENSG00000151692	RNF144A	1.16574	1.2505	0.626364	0.58851	--	--	--	8.50828e-05	-1.09237	down
Human_newGene_1353	Human_newGene_1353	7.33008	8.227	4.62052	3.85161	--	--	--	4.80824e-06	-1.092	down
ENSG00000260342	RP11-1035H13.3	29.3289	17.9002	19.1364	8.47242	--	--	--	6.03191e-06	-1.09174	down
ENSG00000176953	NFATC2IP	13.725	14.0416	6.04303	6.56019	1.80024e-10	-1.26418	down	3.71978e-07	-1.09171	down
ENSG00000120333	MRPS14	9.49648	8.84318	4.71894	4.1894	6.47659e-06	-1.01923	down	2.35746e-06	-1.09119	down
ENSG00000120647	CCDC77	8.34423	8.13686	4.08011	4.40856	4.3734e-06	-1.04983	down	3.06912e-06	-1.09076	down
ENSG00000139505	MTMR6	6.74902	7.36482	3.37449	3.50002	2.40317e-06	-1.01323	down	5.39589e-07	-1.09004	down
ENSG00000196550	FAM72A	5.73187	6.50062	2.97932	3.19655	5.38155e-08	-1.26549	down	1.00987e-05	-1.08872	down
ENSG00000153531	ADPRHL1	1.25189	1.72128	1.40331	0.821046	--	--	--	0.00688915	-1.0882	down
ENSG00000159147	DONSON	39.6362	40.3967	19.4738	19.2854	4.72045e-07	-1.04471	down	3.62901e-07	-1.08741	down
ENSG00000147536	GINS4	5.79622	5.39354	2.13572	2.45942	1.89404e-13	-1.63906	down	7.08539e-06	-1.08722	down
ENSG00000218739	CEBPZOS	23.5239	22.2637	21.9193	18.7271	--	--	--	5.18957e-07	-1.08691	down
ENSG00000173905	GOLIM4	28.3034	32.2053	14.164	15.5007	1.07647e-06	-1.01887	down	3.52355e-07	-1.08677	down
ENSG00000148943	LIN7C	7.3519	8.422	4.74345	4.01351	--	--	--	6.56728e-07	-1.08589	down
ENSG00000159055	MIS18A	13.6627	14.4612	6.54196	6.88824	1.14924e-06	-1.07238	down	1.71228e-06	-1.08535	down
ENSG00000148677	ANKRD1	86.9928	99.3994	42.4155	47.4566	3.57933e-07	-1.05111	down	3.96853e-07	-1.0851	down
ENSG00000278259	MYO19	31.1431	32.0144	17.1682	15.2138	--	--	--	3.74983e-07	-1.08499	down
ENSG00000156136	DCK	9.88115	10.1251	4.29613	4.81398	1.37247e-08	-1.1949	down	1.18104e-06	-1.08491	down
ENSG00000091157	WDR7	3.14207	3.142	1.70189	1.49436	1.53406e-08	-1.20783	down	1.9679e-06	-1.08478	down
ENSG00000108506	INTS2	10.1048	11.0707	5.99402	5.20762	--	--	--	5.45653e-07	-1.08222	down
ENSG00000184709	LRRC26	2.66646	3.18798	1.82516	1.4951	--	--	--	0.00255227	-1.08181	down
ENSG00000111879	FAM184A	0.870221	1.19038	0.472981	0.513903	--	--	--	0.00350323	-1.08102	down
ENSG00000241399	CD302	0.532056	0.931673	1.06173	0.43713	--	--	--	0.00399776	-1.08068	down
ENSG00000203668	CHML	4.7168	5.56446	2.60188	2.66109	--	--	--	7.81531e-07	-1.08049	down
Human_newGene_7983	Human_newGene_7983	0.984934	1.47055	0.548048	0.639261	--	--	--	0.00457688	-1.08032	down
ENSG00000213626	LBH	40.9601	38.4023	19.0169	19.0106	7.44282e-09	-1.15556	down	4.47893e-07	-1.07972	down
ENSG00000162437	RAVER2	6.31698	7.44334	3.59509	3.56	--	--	--	1.05878e-06	-1.07915	down
Human_newGene_8714	Human_newGene_8714	1.09569	1.13919	0.368031	0.414206	6.70727e-07	-1.53831	down	0.00814013	-1.07871	down
ENSG00000133816	MICAL2	32.922	32.5561	20.2356	17.6353	--	--	--	5.03074e-07	-1.07788	down
ENSG00000142677	IL22RA1	1.41019	1.63008	1.46201	0.770901	--	--	--	0.00112995	-1.07737	down
Human_newGene_10069	Human_newGene_10069	11.9845	11.3384	6.8118	5.40503	--	--	--	1.22751e-05	-1.07684	down
ENSG00000185900	POMK	4.3291	5.68813	3.00424	2.72239	--	--	--	2.24194e-05	-1.07642	down
ENSG00000175455	CCDC14	11.9623	12.9766	7.38436	6.29232	--	--	--	6.22121e-07	-1.07521	down
ENSG00000129472	RAB2B	4.60529	4.85575	2.42207	2.32408	--	--	--	8.73516e-06	-1.07282	down
ENSG00000188818	ZDHHC11	1.88153	2.65334	1.93966	1.24036	--	--	--	0.00408849	-1.07278	down
Human_newGene_7789	Human_newGene_7789	20.4747	24.8016	18.7947	12.5716	--	--	--	6.09221e-07	-1.07171	down
ENSG00000130816	DNMT1	51.3852	54.1039	27.6849	27.2848	--	--	--	7.1742e-07	-1.07139	down
ENSG00000070950	RAD18	5.73259	5.98896	2.57444	2.84192	2.09627e-08	-1.16301	down	1.26277e-06	-1.07112	down
ENSG00000079482	OPHN1	1.2238	1.49597	0.795561	0.717022	--	--	--	1.74773e-05	-1.07069	down
ENSG00000038210	PI4K2B	8.47641	9.98691	4.96321	4.80786	--	--	--	1.23448e-06	-1.07027	down
Human_newGene_9245	Human_newGene_9245	4.42861	4.89961	1.82707	2.35498	1.85275e-08	-1.27725	down	9.74862e-06	-1.06861	down
ENSG00000144724	PTPRG	2.11754	2.27922	1.47422	1.27961	--	--	--	5.39713e-06	-1.06838	down
ENSG00000132773	TOE1	3.71002	3.66178	1.5999	1.76385	9.72288e-07	-1.212	down	6.28869e-05	-1.06557	down
ENSG00000161692	DBF4B	5.40537	5.35619	2.97817	1.65707	--	--	--	4.13658e-05	-1.06542	down
ENSG00000160299	PCNT	8.12611	8.63969	4.23154	4.10128	--	--	--	7.60619e-07	-1.06477	down
ENSG00000116574	RHOU	1.45462	1.42303	0.618334	0.683267	5.2173e-06	-1.23032	down	0.000310003	-1.06302	down
ENSG00000025770	NCAPH2	13.4009	12.3325	5.85484	5.93969	2.66518e-08	-1.17353	down	2.89633e-06	-1.06257	down
ENSG00000135482	ZC3H10	0.624904	0.777819	0.95069	0.527942	--	--	--	0.00244902	-1.06127	down
ENSG00000118276	B4GALT6	7.42852	7.92672	4.87623	4.42081	--	--	--	2.2016e-06	-1.06017	down
ENSG00000143970	ASXL2	6.56684	7.73965	5.21767	5.27208	--	--	--	8.80101e-07	-1.05993	down
ENSG00000206538	VGLL3	0.732761	0.915977	0.71203	0.556142	--	--	--	5.18401e-05	-1.05868	down
ENSG00000175592	FOSL1	94.1588	97.5845	41.6235	47.4576	3.66119e-09	-1.17334	down	9.50618e-07	-1.05758	down
ENSG00000132294	EFR3A	18.935	20.1625	9.80285	9.87509	--	--	--	1.15373e-06	-1.05156	down
ENSG00000183479	TREX2	6.48224	4.99874	2.78098	2.40591	1.31874e-07	-1.1982	down	4.05227e-05	-1.05133	down
Human_newGene_13601	Human_newGene_13601	3.72447	4.43975	2.01661	2.08215	--	--	--	1.25532e-05	-1.05091	down
ENSG00000174442	ZWILCH	10.3291	10.2941	5.07522	5.14498	1.67865e-06	-1.02646	down	2.16075e-06	-1.04922	down
ENSG00000187098	MITF	8.77524	10.234	4.33906	4.69642	--	--	--	3.04106e-06	-1.04921	down
ENSG00000116667	C1orf21	1.0276	1.04627	0.580248	0.508794	--	--	--	4.12796e-05	-1.04902	down
ENSG00000259024	TVP23C-CDRT4	0.496183	2.2003	1.71415	1.06902	7.5095e-10	1.72677	up	0.000400727	-1.04898	down
ENSG00000198168	SVIP	6.8558	6.99419	2.83093	3.42509	2.89518e-10	-1.28797	down	3.08692e-06	-1.04501	down
ENSG00000116679	IVNS1ABP	12.9213	13.8091	6.24458	6.81808	7.82692e-08	-1.10468	down	1.73608e-06	-1.04485	down
ENSG00000258366	RTEL1	3.9776	4.65625	2.71136	2.53024	--	--	--	9.57962e-06	-1.04441	down
ENSG00000123094	RASSF8	12.3968	13.8736	6.46916	6.73241	--	--	--	1.5885e-06	-1.04423	down
ENSG00000181450	ZNF678	0.873692	1.43857	0.172892	0.514707	2.24598e-13	-2.99739	down	0.000271632	-1.04156	down
ENSG00000139793	MBNL2	20.469	30.544	9.0428	10.4192	2.30712e-09	-1.18906	down	1.62013e-06	-1.04147	down
ENSG00000166266	CUL5	9.62547	11.7624	6.07658	5.51146	--	--	--	1.75702e-06	-1.04114	down
ENSG00000174501	ANKRD36C	1.19717	1.55215	1.38837	0.805417	--	--	--	0.000787665	-1.03884	down
ENSG00000121864	ZNF639	24.6126	27.9309	16.0497	14.2884	--	--	--	2.29924e-06	-1.03883	down
Human_newGene_15453	Human_newGene_15453	14.0069	20.3418	3.49897	10.0114	0	-1.9991	down	5.72837e-06	-1.03794	down
ENSG00000108106	UBE2S	197.457	185.484	93.2383	92.2615	8.42344e-09	-1.15891	down	3.09882e-06	-1.03547	down
ENSG00000168952	STXBP6	1.41464	1.67034	0.37892	0.526312	1.83266e-11	-1.83574	down	0.00319457	-1.03495	down
ENSG00000167900	TK1	168.598	151.437	75.1802	74.6541	3.08134e-09	-1.17902	down	2.47116e-06	-1.03366	down
ENSG00000132749	MTL5	4.72826	4.73385	3.34267	2.59343	--	--	--	4.33613e-05	-1.03327	down
ENSG00000117758	STX12	7.0513	7.71519	4.03515	3.81149	--	--	--	7.02992e-06	-1.03327	down
ENSG00000068885	IFT80	12.3938	12.7381	6.10107	6.04357	--	--	--	3.14067e-06	-1.03208	down
ENSG00000109084	TMEM97	8.6254	25.7009	12.5392	12.8106	--	--	--	2.44839e-06	-1.03174	down
ENSG00000119927	GPAM	1.14161	1.14708	0.579227	0.562206	--	--	--	0.000281652	-1.03159	down
ENSG00000013573	DDX11	19.9059	19.1389	9.11353	7.49193	9.97011e-10	-1.22607	down	3.07792e-06	-1.03079	down
ENSG00000043093	DCUN1D1	9.94175	10.564	4.93302	5.02202	--	--	--	2.37017e-06	-1.03068	down
ENSG00000109685	WHSC1	25.3572	27.0223	12.3292	13.2725	8.65373e-07	-1.02592	down	2.34343e-06	-1.03009	down
ENSG00000117748	RPA2	27.8935	30.5933	15.5159	15.4853	--	--	--	2.87719e-06	-1.03006	down
ENSG00000101126	ADNP	20.1102	26.8571	13.5074	15.2023	--	--	--	2.41013e-06	-1.02993	down
ENSG00000164087	POC1A	10.9694	11.147	5.86708	5.41361	--	--	--	1.05375e-05	-1.0286	down
ENSG00000196865	NHLRC2	5.53116	5.95442	3.13708	2.957	--	--	--	2.84131e-06	-1.02701	down
Human_newGene_4031	Human_newGene_4031	1.78046	2.19548	1.2562	1.16026	--	--	--	2.17328e-05	-1.02631	down
ENSG00000012174	MBTPS2	9.16349	9.10093	4.05532	4.52496	6.28865e-09	-1.18657	down	4.30839e-06	-1.02435	down
ENSG00000155329	ZCCHC10	6.69007	6.65634	3.67351	3.52014	--	--	--	9.60326e-05	-1.02283	down
ENSG00000165434	PGM2L1	5.32098	6.391	4.00666	3.18187	--	--	--	3.58919e-06	-1.02261	down
ENSG00000196371	FUT4	4.75332	5.48798	2.98946	2.7356	--	--	--	5.93832e-06	-1.02088	down
ENSG00000123975	CKS2	178.515	159.311	78.9083	79.5828	1.83762e-09	-1.19219	down	3.31235e-06	-1.01941	down
ENSG00000181104	F2R	23.8346	23.9544	11.7071	12.0038	3.17021e-07	-1.05518	down	3.3413e-06	-1.01932	down
ENSG00000127586	CHTF18	10.1436	10.017	4.48418	4.86961	2.42498e-08	-1.16182	down	6.85064e-06	-1.0185	down
ENSG00000101945	SUV39H1	10.8789	9.3606	4.50285	4.67582	3.14401e-10	-1.28549	down	8.84506e-06	-1.01762	down
ENSG00000197008	ZNF138	3.13885	2.41994	2.34131	1.08187	--	--	--	0.00358113	-1.01741	down
ENSG00000136861	CDK5RAP2	18.3285	20.4832	9.97931	9.27323	--	--	--	3.67804e-06	-1.01608	down
ENSG00000168566	SNRNP48	7.45312	8.66394	4.21217	4.33596	--	--	--	6.2854e-06	-1.01556	down
ENSG00000272398	CD24	7.45	6.18724	3.93736	2.99643	--	--	--	4.36676e-05	-1.01289	down
ENSG00000166446	CDYL2	1.30519	1.37694	0.799334	0.687012	--	--	--	8.42936e-05	-1.0122	down
ENSG00000197771	MCMBP	37.3733	37.3081	17.5006	18.761	1.52028e-08	-1.13618	down	4.41807e-06	-1.01133	down
ENSG00000140832	MARVELD3	3.20867	3.11832	2.22274	1.48755	--	--	--	0.000373471	-1.0108	down
ENSG00000141401	IMPA2	24.3714	23.4595	12.8378	12.1418	--	--	--	7.35486e-06	-1.01066	down
ENSG00000177192	PUS1	9.4219	10.4428	9.71452	6.52202	--	--	--	2.74675e-05	-1.01036	down
ENSG00000265763	ZNF488	9.53711	8.77657	3.74341	4.40381	1.49004e-11	-1.36033	down	9.02077e-06	-1.01012	down
ENSG00000163513	TGFBR2	22.1428	24.3021	12.94	12.2117	--	--	--	4.46475e-06	-1.01008	down
ENSG00000142856	ITGB3BP	10.5066	10.0572	4.33501	5.20534	7.65329e-08	-1.28077	down	0.000139464	-1.00966	down
ENSG00000164292	RHOBTB3	25.8971	31.1247	15.9755	16.5384	--	--	--	4.8252e-06	-1.00957	down
ENSG00000172167	MTBP	3.95053	3.54441	1.87689	1.77702	6.31803e-06	-1.0801	down	0.000100925	-1.00937	down
ENSG00000047597	XK	2.15942	2.19078	1.08474	1.09726	--	--	--	8.78031e-05	-1.00838	down
ENSG00000171862	PTEN	7.75043	16.7857	3.6978	1.52182	2.97492e-05	-1.01545	down	1.17595e-05	-1.00732	down
ENSG00000224531	SMIM13	3.95409	4.46062	2.31096	2.23956	--	--	--	1.86559e-05	-1.00705	down
ENSG00000169683	LRRC45	10.9615	12.0651	5.29388	6.02206	7.08219e-07	-1.06486	down	9.49117e-06	-1.00673	down
ENSG00000197429	IPP	1.46643	1.56342	0.79293	0.974916	--	--	--	0.0027229	-1.0067	down
ENSG00000171522	PTGER4	1.76361	1.82694	0.672929	0.917861	7.69101e-08	-1.3896	down	0.000557847	-1.00491	down
ENSG00000203791	METTL10	11.5225	10.5641	5.93671	5.31331	--	--	--	3.96442e-05	-1.00465	down
ENSG00000145569	FAM105A	3.30168	3.73631	1.78311	1.87781	--	--	--	5.89944e-05	-1.00411	down
ENSG00000168398	BDKRB2	2.49318	1.87571	1.04525	0.765224	3.69247e-08	-1.27536	down	0.000131222	-1.00344	down
ENSG00000101057	MYBL2	114.226	120.435	58.1237	60.8842	--	--	--	7.66619e-06	-1.00283	down
ENSG00000104343	UBE2W	10.5581	10.6982	2.85783	2.41065	--	--	--	9.59834e-06	-1.0019	down
ENSG00000196504	PRPF40A	27.0034	28.9263	15.6457	14.9247	--	--	--	6.52644e-06	-1.00135	down
ENSG00000111269	CREBL2	15.8876	16.1523	8.25032	8.17088	--	--	--	6.72809e-06	-1.00044	down
ENSG00000164002	EXO5	2.86647	3.17959	1.89047	1.49101	--	--	--	0.00421194	-1.00033	down
ENSG00000122507	BBS9	1.72304	1.0838	2.46385	2.45012	--	--	--	0.000657817	1.00237	up
ENSG00000149798	CDC42EP2	13.123	12.3054	24.1572	25.0442	--	--	--	8.58604e-06	1.00278	up
ENSG00000085117	CD82	8.40495	7.22077	15.3139	14.6772	--	--	--	1.26168e-05	1.00286	up
ENSG00000196372	ASB13	3.88279	4.27909	7.84942	8.70736	--	--	--	2.06737e-05	1.00301	up
ENSG00000099364	FBXL19	10.2407	8.74264	17.0051	17.1685	--	--	--	7.18213e-06	1.0067	up
ENSG00000261052	SULT1A3	12.8892	15.07	10.1824	31.7286	--	--	--	9.52049e-06	1.00982	up
ENSG00000273802	HIST1H2BG	4.644	4.94982	11.071	10.1918	3.22869e-06	1.22139	up	0.000919672	1.0099	up
ENSG00000100439	ABHD4	7.96046	7.40909	15.8484	15.2855	--	--	--	6.91862e-06	1.01065	up
ENSG00000173334	TRIB1	6.36425	6.31274	12.9465	12.9565	--	--	--	6.9496e-06	1.01172	up
ENSG00000188010	MORN2	11.2643	9.0286	17.308	18.8331	--	--	--	4.71747e-05	1.01828	up
ENSG00000167074	TEF	3.23686	2.83812	6.70845	5.87964	2.17609e-06	1.0242	up	1.12451e-05	1.0197	up
ENSG00000172183	ISG20	1.84189	1.36272	3.55371	3.54536	--	--	--	0.00176538	1.02136	up
ENSG00000140104	C14orf79	3.04547	1.97373	3.36492	3.63755	--	--	--	0.000248594	1.02252	up
ENSG00000108774	RAB5C	101.822	53.6281	59.8626	106.031	--	--	--	4.00221e-06	1.02282	up
ENSG00000075785	RAB7A	127.901	77.0375	151.521	156.486	--	--	--	5.13496e-06	1.02357	up
ENSG00000026950	BTN3A1	2.99993	2.896	6.01984	5.78462	--	--	--	2.20199e-05	1.02381	up
ENSG00000106258	CYP3A5	3.09853	3.41313	6.71226	6.36435	1.32651e-09	1.32309	up	4.45967e-05	1.02395	up
ENSG00000138002	IFT172	1.8182	1.91336	2.9182	3.73426	--	--	--	1.8565e-05	1.02889	up
ENSG00000136682	CBWD2	10.9504	5.96039	13.8192	12.3872	--	--	--	1.23492e-05	1.03028	up
ENSG00000182752	PAPPA	0.998126	1.09921	2.42691	2.28641	9.56955e-10	1.26131	up	8.15846e-06	1.03282	up
ENSG00000023839	ABCC2	1.18276	0.853426	1.54693	1.79057	--	--	--	0.000141516	1.03294	up
ENSG00000108691	CCL2	53.015	42.1669	85.636	87.5213	--	--	--	2.98756e-06	1.03324	up
Human_newGene_5340	Human_newGene_5340	0.639135	0.57983	1.16329	1.19726	--	--	--	0.00241307	1.03698	up
ENSG00000228672	PROB1	0.513407	0.580274	1.31993	1.22214	2.99638e-07	1.3288	up	0.000608728	1.03726	up
ENSG00000187860	CCDC157	0.998733	0.950471	2.26227	1.89668	6.19685e-06	1.31048	up	0.00548182	1.03898	up
ENSG00000103021	CCDC113	5.22677	5.97733	9.77486	10.7767	--	--	--	7.84963e-06	1.03931	up
ENSG00000131459	GFPT2	35.6052	32.4615	68.7667	68.2818	--	--	--	2.3563e-06	1.04074	up
ENSG00000146278	PNRC1	6.61899	6.25703	13.7549	13.0365	8.46857e-07	1.05719	up	5.71853e-06	1.04179	up
ENSG00000161955	TNFSF13	4.21514	4.8435	4.57472	7.11022	--	--	--	2.97083e-05	1.04267	up
ENSG00000119650	IFT43	5.69542	4.47375	9.02602	9.41184	--	--	--	0.00019182	1.04475	up
ENSG00000181634	TNFSF15	2.39233	2.18769	4.63434	4.57155	--	--	--	4.36873e-06	1.04553	up
ENSG00000149179	C11orf49	6.62537	5.60954	11.288	11.3423	--	--	--	1.01898e-05	1.04575	up
ENSG00000161638	ITGA5	27.0145	25.4952	52.2678	53.3554	--	--	--	2.0595e-06	1.04625	up
ENSG00000127989	MTERF1	8.04179	3.43457	7.87863	6.17221	--	--	--	3.27829e-05	1.04643	up
ENSG00000167996	FTH1	1344.84	1529.24	2890.68	3013.33	6.18614e-07	1.07225	up	9.35387e-06	1.04707	up
ENSG00000171843	MLLT3	2.2278	1.7996	3.67749	3.78826	--	--	--	5.95721e-06	1.04955	up
Human_newGene_10156	Human_newGene_10156	1.31971	1.10048	2.67281	2.46828	--	--	--	0.000202695	1.0518	up
Human_newGene_4273	Human_newGene_4273	0.792605	0.69849	1.93902	1.48551	2.34685e-07	1.23812	up	0.000202695	1.0518	up
ENSG00000157796	WDR19	1.73424	1.92247	3.94778	4.11267	3.32423e-09	1.27301	up	9.80798e-06	1.05208	up
ENSG00000122786	CALD1	58.2418	40.2117	85.3398	84.459	--	--	--	1.94231e-06	1.05271	up
ENSG00000138449	SLC40A1	4.07647	3.93988	8.86154	8.34023	1.73361e-07	1.10071	up	2.97524e-06	1.06001	up
ENSG00000118960	HS1BP3	11.5831	9.47447	19.2489	19.4526	--	--	--	1.61218e-06	1.06049	up
ENSG00000184857	TMEM186	4.37432	3.18439	6.17253	6.77537	--	--	--	5.52025e-05	1.06132	up
ENSG00000105369	CD79A	4.16021	4.12983	8.4592	8.47741	--	--	--	4.42132e-05	1.06134	up
ENSG00000128284	APOL3	6.58845	4.84874	10.74	9.48919	--	--	--	7.75927e-06	1.0633	up
ENSG00000173611	SCAI	0.784842	0.844495	0.942996	1.03818	--	--	--	2.23825e-05	1.06393	up
ENSG00000049249	TNFRSF9	11.1815	10.9965	22.122	21.0927	1.1661e-08	1.13735	up	9.93847e-07	1.06403	up
ENSG00000103034	NDRG4	1.37141	1.32891	3.54319	3.03435	1.63476e-05	1.06719	up	6.51966e-05	1.06513	up
ENSG00000103257	SLC7A5	108.62	55.3582	115.687	117.424	--	--	--	1.55321e-06	1.06593	up
ENSG00000160179	ABCG1	3.35626	3.20662	6.61597	6.33012	5.62974e-06	1.02005	up	5.45711e-06	1.0683	up
ENSG00000139636	LMBR1L	2.39798	1.56036	3.49839	4.22522	--	--	--	6.56298e-05	1.06891	up
ENSG00000131389	SLC6A6	5.9436	19.7804	36.412	42.4277	0	3.01307	up	8.82735e-07	1.06996	up
Human_newGene_5372	Human_newGene_5372	1.76992	1.81256	2.85167	3.88466	--	--	--	3.81638e-05	1.07162	up
ENSG00000179715	PCED1B	6.36841	3.66328	7.27299	7.74809	--	--	--	0.000308515	1.07233	up
ENSG00000163617	KIAA1407	0.767216	0.660864	1.59625	1.43012	0.000365714	1.02675	up	0.000485991	1.0734	up
ENSG00000161642	ZNF385A	18.4408	17.4383	34.2569	38.0221	--	--	--	7.38566e-07	1.07382	up
ENSG00000160345	C9orf116	5.89188	5.70524	12.2106	12.2056	--	--	--	5.60562e-05	1.07772	up
ENSG00000162878	PKDCC	5.19636	4.1912	9.58518	8.99887	--	--	--	2.82382e-06	1.07816	up
ENSG00000078804	TP53INP2	2.18866	1.97355	3.89025	3.56102	--	--	--	8.86344e-06	1.08093	up
ENSG00000163565	IFI16	14.8517	15.3572	37.2502	32.389	1.74527e-13	1.40577	up	5.77803e-07	1.08283	up
ENSG00000239713	APOBEC3G	1.9513	1.31547	2.70483	2.84622	--	--	--	0.000626531	1.08293	up
ENSG00000187554	TLR5	1.74477	1.69502	3.05281	3.52846	--	--	--	1.74477e-05	1.0838	up
ENSG00000184012	TMPRSS2	4.31912	4.39392	9.6585	9.29731	6.57418e-08	1.12939	up	1.32269e-06	1.08489	up
ENSG00000166920	C15orf48	70.6369	68.8138	161.154	147.139	3.29514e-09	1.16905	up	4.71736e-07	1.08646	up
ENSG00000111540	RAB5B	8.0449	17.4168	32.5939	32.5449	0	2.74557	up	4.45477e-07	1.08843	up
ENSG00000072858	SIDT1	0.524383	0.48522	1.17307	1.05934	6.8199e-05	1.12594	up	0.000477963	1.08937	up
ENSG00000101350	KIF3B	11.8507	11.8893	25.3135	25.6408	1.02289e-07	1.07899	up	4.33721e-07	1.08945	up
ENSG00000089127	OAS1	11.0544	9.4409	38.0234	19.9357	0	1.64115	up	1.10889e-06	1.08967	up
ENSG00000144802	NFKBIZ	11.0035	11.9617	28.5977	25.9128	3.86569e-12	1.33225	up	4.29876e-07	1.08976	up
ENSG00000114541	FRMD4B	1.86788	1.83275	4.39816	4.59469	1.4603e-06	1.09001	up	4.28156e-06	1.08984	up
ENSG00000163947	ARHGEF3	6.39606	7.00524	14.9638	13.8603	--	--	--	6.39965e-07	1.08996	up
ENSG00000107201	DDX58	3.82764	3.37105	13.6552	7.47774	0	1.815	up	9.18102e-07	1.09393	up
Human_newGene_15961	Human_newGene_15961	1.30939	0.98846	2.94632	2.1964	0.000325548	1.13733	up	0.00610523	1.0945	up
ENSG00000105499	PLA2G4C	1.60142	1.83395	3.70074	3.9853	2.37943e-12	1.7124	up	0.000114586	1.09518	up
ENSG00000166963	MAP1A	0.13117	0.141743	0.334257	0.314375	0.000104737	1.29648	up	0.00524093	1.10308	up
Human_newGene_8292	Human_newGene_8292	1.08858	1.27396	2.91351	2.7477	5.95801e-08	1.219	up	6.17751e-06	1.10369	up
ENSG00000116711	PLA2G4A	2.1919	1.71497	5.07481	3.76011	1.16956e-07	1.18812	up	1.31678e-05	1.10609	up
ENSG00000115009	CCL20	5.73117	5.80864	13.4545	12.8325	4.03368e-07	1.19584	up	1.47268e-05	1.1072	up
ENSG00000271503	CCL5	1.17257	1.01561	1.72489	2.59101	--	--	--	0.00723933	1.10746	up
ENSG00000125845	BMP2	4.49646	4.80943	11.1333	10.5329	1.01953e-10	1.28921	up	4.41717e-07	1.10916	up
ENSG00000153982	GDPD1	0.721299	0.806771	1.44366	1.83221	0.00426815	1.23317	up	0.00984868	1.1095	up
Human_newGene_5375	Human_newGene_5375	50.2745	31.7412	180.631	65.0175	0	1.71416	up	2.0374e-07	1.11117	up
ENSG00000197580	BCO2	1.74194	2.11421	3.29424	3.4496	--	--	--	1.63241e-05	1.11191	up
Human_newGene_8835	Human_newGene_8835	0.414833	0.476236	1.00194	1.05569	1.49889e-06	1.24524	up	5.74817e-05	1.11229	up
ENSG00000158125	XDH	3.36188	2.82545	6.58563	6.2059	--	--	--	4.42332e-07	1.11244	up
ENSG00000137843	PAK6	1.33212	1.10026	3.82552	2.4713	3.04887e-05	1.04074	up	2.46696e-05	1.11253	up
ENSG00000131779	PEX11B	5.66423	5.5462	11.1123	11.7006	--	--	--	1.30204e-06	1.11381	up
ENSG00000165029	ABCA1	2.63029	3.33717	7.92868	7.36013	3.9968e-15	1.49147	up	2.0831e-07	1.11404	up
ENSG00000163734	CXCL3	65.2871	69.1409	159.291	151.697	4.64533e-11	1.27069	up	1.87121e-07	1.11415	up
ENSG00000163093	BBS5	1.3117	0.85276	1.81468	2.07142	--	--	--	0.000108458	1.11455	up
ENSG00000099875	MKNK2	46.9801	28.7916	48.4462	57.8061	--	--	--	1.80672e-07	1.11559	up
ENSG00000114670	NEK11	1.28064	1.30688	2.97818	3.02458	2.3596e-06	1.22619	up	9.77912e-05	1.11892	up
ENSG00000135205	CCDC146	0.793497	0.565518	1.41492	1.32616	--	--	--	0.00103881	1.1192	up
ENSG00000232810	TNF	1.7677	1.52439	3.70997	3.39412	0.000340669	1.03534	up	0.000206317	1.1194	up
ENSG00000164953	TMEM67	1.62036	1.13025	2.63195	2.54241	--	--	--	7.43482e-06	1.1197	up
ENSG00000110944	IL23A	1.24619	1.29216	2.28181	2.91027	--	--	--	0.00661234	1.12251	up
ENSG00000174705	SH3PXD2B	0.915291	1.01413	1.87681	2.21794	1.47272e-05	1.02657	up	2.28557e-06	1.12334	up
ENSG00000132510	KDM6B	1.45392	1.38637	2.72039	2.91662	--	--	--	1.294e-06	1.12439	up
ENSG00000135083	CCNJL	2.51974	1.66585	2.36798	4.50301	--	--	--	1.52787e-05	1.12734	up
ENSG00000122481	RWDD3	3.83741	2.11273	3.4393	4.90629	--	--	--	0.000144247	1.12937	up
ENSG00000180530	NRIP1	15.4197	6.91308	15.1742	15.2791	--	--	--	1.08671e-07	1.12956	up
ENSG00000028277	POU2F2	0.35023	0.247896	0.735256	0.602313	--	--	--	0.00735044	1.13205	up
ENSG00000112303	VNN2	1.07695	0.999152	2.4681	2.32865	0.0006307	1.11861	up	0.00142366	1.13322	up
ENSG00000174130	TLR6	1.31618	0.791909	2.40133	1.88176	--	--	--	0.000293294	1.13354	up
ENSG00000173535	TNFRSF10C	3.09395	1.97389	3.99377	4.36567	--	--	--	0.000147251	1.13616	up
ENSG00000173281	PPP1R3B	2.67727	2.78992	6.42113	6.1693	9.00059e-10	1.24061	up	2.23172e-07	1.13624	up
Human_newGene_2163	Human_newGene_2163	5.60809	3.57957	11.3071	7.85309	0.000128513	1.04111	up	0.000168149	1.1364	up
ENSG00000131467	PSME3	65.5264	61.2504	76.9436	63.8887	--	--	--	8.16858e-08	1.1378	up
ENSG00000169242	EFNA1	10.5425	8.5179	18.894	18.8102	--	--	--	1.77021e-07	1.14094	up
Human_newGene_11091	Human_newGene_11091	1.01112	1.28575	1.78117	2.17053	--	--	--	2.10497e-05	1.14171	up
ENSG00000100246	DNAL4	2.98087	3.06879	6.66595	6.95577	5.19644e-06	1.11674	up	6.25809e-06	1.143	up
Human_newGene_4730	Human_newGene_4730	0.988633	0.822604	2.21379	1.89617	0.000830259	1.12109	up	0.00242161	1.14523	up
ENSG00000224389	C4B	0.699443	0.336556	0.317142	0.766198	0.000943437	-1.13311	down	0.000722585	1.14648	up
ENSG00000095397	DFNB31	1.84876	1.94178	4.26811	4.5412	2.75867e-07	1.17803	up	1.82737e-06	1.14934	up
ENSG00000130751	NPAS1	1.88413	1.30075	2.62243	2.55454	--	--	--	0.0032469	1.15251	up
ENSG00000157601	MX1	12.834	12.5613	50.807	32.8642	0	2.00132	up	5.1157e-08	1.15479	up
ENSG00000048140	TSPAN17	37.4448	22.4673	33.074	47.9849	--	--	--	4.29861e-08	1.15663	up
ENSG00000174516	PELI3	3.65152	3.90108	4.35304	7.23972	--	--	--	6.35208e-07	1.1571	up
ENSG00000089723	OTUB2	0.469142	0.683976	1.25853	1.16316	7.11978e-07	1.43449	up	0.000456943	1.15898	up
ENSG00000169435	RASSF6	0.902509	1.02987	1.61721	1.8533	--	--	--	3.47424e-06	1.16876	up
ENSG00000160050	CCDC28B	2.24348	1.50207	2.69812	3.37119	--	--	--	0.000293576	1.1706	up
ENSG00000198758	EPS8L3	0.540143	0.590548	1.38865	1.27	0.00605604	1.13033	up	0.00623282	1.17063	up
ENSG00000171631	P2RY6	1.28313	1.40469	4.11882	3.5859	--	--	--	1.36275e-05	1.173	up
ENSG00000198774	RASSF9	0.525915	0.49194	1.30727	1.14219	4.87831e-07	1.28043	up	3.38943e-05	1.17405	up
ENSG00000124145	SDC4	76.1178	71.3576	169.695	163.333	1.26215e-08	1.14094	up	2.81042e-08	1.17568	up
ENSG00000125743	SNRPD2	174.352	78.0272	150.679	166.944	--	--	--	1.84057e-08	1.17982	up
ENSG00000213588	ZBTB9	5.17653	2.45462	4.48424	5.35114	--	--	--	5.97609e-07	1.18029	up
ENSG00000059804	SLC2A3	0.385792	0.267488	0.605653	0.637288	--	--	--	0.00932451	1.18692	up
ENSG00000139178	C1RL	16.3175	17.6229	30.9009	30.5653	--	--	--	1.27407e-08	1.19125	up
ENSG00000138036	DYNC2LI1	5.53338	4.71906	9.86678	10.8183	--	--	--	3.66447e-07	1.19854	up
ENSG00000132003	ZSWIM4	4.46077	4.46736	10.162	10.3975	1.35712e-09	1.22474	up	1.80491e-08	1.20601	up
ENSG00000165698	C9orf9	3.3187	2.7944	6.72823	6.4389	--	--	--	1.87755e-07	1.20747	up
Human_newGene_10589	Human_newGene_10589	7.01822	6.54474	14.1729	14.445	1.21025e-07	1.08581	up	8.57823e-09	1.21331	up
ENSG00000162654	GBP4	1.94405	1.47891	4.33836	3.49327	6.85555e-08	1.13828	up	5.78476e-08	1.21408	up
ENSG00000109814	UGDH	16.1369	19.898	29.1861	31.5833	--	--	--	4.68745e-09	1.21939	up
ENSG00000167106	FAM102A	37.2667	35.935	88.2919	84.6468	2.26587e-10	1.23613	up	4.48477e-09	1.22221	up
ENSG00000164951	PDP1	5.53575	5.60885	9.20493	15.0626	--	--	--	7.18133e-09	1.22494	up
ENSG00000108961	RANGRF	1.19935	1.2474	1.89101	3.05092	--	--	--	0.00108994	1.226	up
ENSG00000188243	COMMD6	18.1261	15.1134	22.7221	15.4663	--	--	--	3.6601e-08	1.22616	up
ENSG00000113048	MRPS27	16.4758	7.63764	16.4139	16.5266	--	--	--	7.29382e-09	1.22751	up
ENSG00000170373	CST1	5.15377	2.95029	5.41459	7.23269	--	--	--	3.48115e-05	1.22873	up
ENSG00000172216	CEBPB	25.613	25.2226	64.0805	59.9645	1.08065e-11	1.30651	up	2.9711e-09	1.22965	up
ENSG00000111859	NEDD9	12.1273	10.4206	23.9121	24.7884	--	--	--	2.84837e-09	1.2311	up
ENSG00000179094	PER1	1.97707	1.46505	3.03251	3.66732	--	--	--	2.3194e-07	1.23285	up
ENSG00000116701	NCF2	7.62608	6.03218	15.1764	14.3661	--	--	--	1.02736e-08	1.23642	up
Human_newGene_5529	Human_newGene_5529	7.12976	2.98956	4.04654	7.19204	--	--	--	2.02242e-07	1.23731	up
ENSG00000196456	ZNF775	2.17846	1.29979	3.16489	2.93663	--	--	--	8.5694e-06	1.23941	up
ENSG00000205593	DENND6B	1.27371	0.959538	2.16792	2.41274	--	--	--	2.28997e-06	1.24241	up
ENSG00000168016	TRANK1	0.803248	0.812974	2.79907	1.89393	3.4861e-13	1.5411	up	1.56583e-07	1.245	up
ENSG00000157514	TSC22D3	9.3402	7.82067	16.9815	17.454	--	--	--	5.8923e-09	1.2453	up
ENSG00000221926	TRIM16	23.4826	14.0461	25.9932	29.7383	--	--	--	2.41161e-09	1.24618	up
ENSG00000001084	GCLC	16.5888	15.6765	39.5966	37.6065	1.43007e-09	1.18932	up	1.49359e-09	1.24741	up
ENSG00000167588	GPD1	0.782506	0.703926	1.54885	1.72423	--	--	--	2.64774e-05	1.2478	up
ENSG00000214050	FBXO16	1.60415	0.976159	2.83981	2.87418	--	--	--	0.000786961	1.24821	up
ENSG00000130513	GDF15	382.008	364.545	928.438	879.079	1.01095e-10	1.26703	up	2.55968e-09	1.25111	up
Human_newGene_5458	Human_newGene_5458	35.9224	16.1397	50.1456	39.1409	--	--	--	2.08914e-08	1.25181	up
ENSG00000133106	EPSTI1	0.643124	0.496735	2.49738	1.52727	8.74634e-13	1.78549	up	0.000219362	1.25221	up
Human_newGene_6631	Human_newGene_6631	0.431548	0.265857	0.740166	0.665314	--	--	--	0.00653195	1.25665	up
ENSG00000165495	PKNOX2	0.912723	0.923174	2.38279	2.25653	6.79067e-08	1.31671	up	1.24945e-06	1.25755	up
ENSG00000166278	C2	0.568917	0.350143	1.04216	1.7221	--	--	--	0.00676683	1.26351	up
Human_newGene_15084	Human_newGene_15084	0.984782	0.482208	1.26682	1.19473	--	--	--	8.55465e-05	1.27083	up
ENSG00000113070	HBEGF	22.9686	22.772	55.8919	55.7261	5.79495e-11	1.2669	up	5.91734e-10	1.27151	up
ENSG00000225614	ZNF469	0.440431	0.474014	1.03024	1.16802	1.00004e-07	1.20348	up	3.10067e-08	1.27432	up
ENSG00000042317	SPATA7	2.0635	1.49821	3.06814	3.14034	--	--	--	7.9934e-06	1.27607	up
ENSG00000108370	RGS9	0.449816	0.513042	1.08193	1.2864	0.00575877	1.18737	up	0.000699377	1.27755	up
ENSG00000160188	RSPH1	2.29698	1.8759	5.62793	5.01876	1.11404e-05	1.14914	up	3.06474e-06	1.27862	up
ENSG00000118515	SGK1	11.6394	12.5173	32.5832	30.4703	1.77636e-14	1.45705	up	5.65785e-10	1.27906	up
ENSG00000114473	IQCG	1.18162	1.16511	2.79783	3.00814	0.000361949	1.08015	up	6.40461e-06	1.28004	up
ENSG00000181135	ZNF707	5.4619	3.32198	7.17813	5.14632	--	--	--	4.77392e-07	1.28486	up
ENSG00000196476	C20orf96	1.65683	1.43708	2.64557	3.49591	--	--	--	1.13723e-05	1.29615	up
ENSG00000249242	TMEM150C	0.436017	0.323202	0.993711	0.920687	--	--	--	0.00282171	1.29711	up
ENSG00000127561	SYNGR3	1.08855	0.759774	1.41095	1.97599	--	--	--	7.22176e-05	1.30318	up
ENSG00000204616	TRIM31	5.49586	4.77394	10.8297	11.9762	--	--	--	2.12791e-09	1.30373	up
ENSG00000125571	IL37	3.89886	3.42427	9.34312	8.75491	3.05667e-06	1.21858	up	1.82595e-06	1.30382	up
ENSG00000115919	KYNU	4.85638	7.52218	11.1716	15.3855	0	1.64738	up	1.56811e-10	1.3123	up
ENSG00000166750	SLFN5	5.63137	5.74033	15.8937	14.3673	5.55112e-16	1.5165	up	8.55954e-11	1.32029	up
ENSG00000174151	CYB561D1	0.72839	1.94888	2.43952	4.42352	8.02158e-12	1.58217	up	2.39713e-09	1.32179	up
ENSG00000147614	ATP6V0D2	2.4596	2.34733	6.27137	5.82417	4.64263e-09	1.28807	up	1.08423e-08	1.3235	up
ENSG00000132004	FBXW9	4.91089	4.08194	9.36259	10.4331	--	--	--	3.17042e-09	1.32687	up
ENSG00000185745	IFIT1	5.16601	4.48981	27.3188	11.6745	0	2.36695	up	1.19796e-09	1.33161	up
Human_newGene_3106	Human_newGene_3106	1.50383	0.997642	2.24668	2.56389	--	--	--	1.45983e-08	1.33225	up
ENSG00000140961	OSGIN1	9.53276	9.32916	26.8812	17.3056	6.7828e-12	1.36377	up	3.16535e-10	1.33278	up
ENSG00000123095	BHLHE41	6.36286	6.49209	16.6965	16.6811	1.12776e-12	1.37451	up	6.65038e-11	1.34088	up
ENSG00000150773	PIH1D2	0.782137	0.579895	2.39908	2.03624	1.40062e-05	1.4978	up	0.000645925	1.34433	up
ENSG00000135074	ADAM19	9.67205	9.79119	25.898	24.8325	5.9841e-14	1.4183	up	2.97201e-11	1.34627	up
ENSG00000173221	GLRX	17.2525	13.6757	39.2211	36.1591	3.79705e-09	1.18624	up	1.02884e-10	1.34662	up
ENSG00000088727	KIF9	2.08412	1.24044	4.37721	4.04889	--	--	--	8.16736e-05	1.34673	up
ENSG00000104635	SLC39A14	36.0527	22.704	30.0917	53.0957	--	--	--	1.88595e-11	1.35701	up
ENSG00000250644	RP11-295K3.1	4.84087	1.6044	3.32974	4.27615	--	--	--	1.49483e-05	1.36278	up
ENSG00000179674	ARL14	13.5513	13.6505	35.1544	35.6518	4.89742e-12	1.35682	up	4.89286e-11	1.36283	up
ENSG00000165171	WBSCR27	2.24768	1.41505	3.96881	3.7757	--	--	--	5.71251e-05	1.3686	up
ENSG00000028137	TNFRSF1B	8.74871	7.45687	22.0043	19.6074	1.09341e-11	1.31408	up	1.5789e-11	1.37389	up
ENSG00000163874	ZC3H12A	28.0435	26.4625	72.7951	69.5556	6.93112e-13	1.36474	up	8.12861e-12	1.37732	up
Human_newGene_2927	Human_newGene_2927	0.171399	0.21482	0.291031	0.587867	--	--	--	0.000541707	1.37837	up
ENSG00000168878	SFTPB	0.72577	0.434516	0.870013	0.8796	--	--	--	0.00276508	1.37841	up
ENSG00000108639	SYNGR2	94.4865	50.532	127.985	129.786	--	--	--	6.40044e-12	1.38367	up
ENSG00000166546	BEAN1	2.51224	1.88329	5.25826	4.8105	2.24942e-05	1.0381	up	1.16247e-08	1.38729	up
ENSG00000142235	LMTK3	0.27403	0.126185	0.268654	0.355351	--	--	--	0.00826326	1.38876	up
ENSG00000198515	CNGA1	1.05523	0.784689	1.87086	1.47478	--	--	--	1.18396e-05	1.39066	up
ENSG00000114423	CBLB	2.3103	2.50995	6.1307	6.41476	5.95038e-08	1.14971	up	5.54169e-11	1.40219	up
ENSG00000110852	CLEC2B	1.41117	0.852115	2.91462	2.36923	--	--	--	1.5034e-05	1.40548	up
Human_newGene_3543	Human_newGene_3543	0.262061	0.25065	0.765244	0.704544	7.86759e-06	1.4848	up	0.000109476	1.40979	up
ENSG00000121858	TNFSF10	10.176	8.39083	27.8248	22.7194	1.49214e-13	1.42937	up	7.36333e-12	1.41449	up
ENSG00000166592	RRAD	7.70005	7.03294	18.5072	19.3713	8.26277e-10	1.25754	up	2.19753e-11	1.41515	up
ENSG00000270765	GAS2L2	0.718016	0.216445	0.490867	0.614659	--	--	--	0.00509824	1.41925	up
Human_newGene_5916	Human_newGene_5916	0.509568	0.307963	0.71113	0.858073	--	--	--	7.93613e-06	1.42206	up
ENSG00000176087	SLC35A4	11.5698	12.1435	29.6012	27.6908	0	1.62992	up	1.6126e-12	1.42604	up
ENSG00000165795	NDRG2	1.99421	1.05467	2.43	3.96056	--	--	--	3.69366e-07	1.42685	up
ENSG00000169429	CXCL8	99.2881	99.2157	295.982	276.218	1.11022e-16	1.54458	up	7.77933e-13	1.43509	up
ENSG00000164751	PEX2	5.16194	2.22181	2.62968	5.55233	2.0546e-08	-1.21095	down	4.07213e-11	1.43624	up
ENSG00000135114	OASL	0.21685	0.294975	2.58984	1.13067	0	3.01249	up	0.000290589	1.43806	up
ENSG00000170298	LGALS9B	0.761493	0.803058	1.58878	2.06248	--	--	--	3.00072e-05	1.44111	up
ENSG00000100360	IFT27	2.53162	1.92769	4.27819	5.30004	--	--	--	2.12325e-07	1.44671	up
ENSG00000167995	BEST1	8.10187	6.52152	19.8322	18.1302	3.91517e-11	1.28291	up	5.61995e-13	1.45385	up
ENSG00000173110	HSPA6	0.467301	0.459156	1.08359	1.32411	0.00730496	1.16056	up	4.102e-05	1.45571	up
Human_newGene_13994	Human_newGene_13994	10.0382	12.2631	26.3448	29.3065	1.03539e-12	1.3747	up	5.06817e-13	1.45748	up
ENSG00000137965	IFI44	3.69795	2.82766	11.4749	7.14389	2.22045e-16	1.70373	up	5.05506e-10	1.45907	up
ENSG00000160712	IL6R	0.785997	0.841376	1.96737	2.4209	2.98336e-06	1.12997	up	4.68178e-10	1.45936	up
ENSG00000213928	IRF9	8.20363	8.02518	33.0291	21.6916	0	1.98544	up	1.34781e-12	1.46554	up
Human_newGene_5352	Human_newGene_5352	0.225078	0.283435	0.866252	0.825017	2.03626e-09	1.8567	up	1.22444e-05	1.46717	up
ENSG00000184564	SLITRK6	0.180307	0.190136	0.528299	0.553815	0.000268604	1.48384	up	0.000357759	1.46876	up
Human_newGene_13762	Human_newGene_13762	4.89163	1.07399	3.57437	3.12253	--	--	--	7.42598e-06	1.47567	up
Human_newGene_16311	Human_newGene_16311	1.82146	0.724918	2.16789	1.62865	--	--	--	4.72791e-06	1.4763	up
ENSG00000239282	GATSL3	1.93392	1.56443	4.67867	4.46767	3.35658e-07	1.29132	up	1.7448e-08	1.4782	up
ENSG00000168062	BATF2	1.23221	0.944319	3.40754	2.90691	1.92311e-10	1.58714	up	1.17303e-07	1.48046	up
Human_newGene_14289	Human_newGene_14289	0.429584	0.324595	0.740094	0.951147	--	--	--	1.88687e-06	1.49094	up
ENSG00000130479	MAP1S	13.4944	5.4407	15.3631	14.8151	--	--	--	2.22711e-13	1.49452	up
ENSG00000113916	BCL6	4.20987	3.45991	9.9152	9.89997	1.31894e-13	1.47095	up	9.7089e-13	1.49507	up
ENSG00000112981	NME5	0.849669	0.788853	2.87315	2.35252	1.04201e-07	1.70063	up	5.38916e-05	1.50181	up
ENSG00000182791	CCDC87	0.35664	0.29737	0.730241	0.885246	--	--	--	0.000119354	1.50297	up
ENSG00000105722	ERF	17.0103	5.99951	16.4964	17.5584	--	--	--	1.7486e-13	1.50649	up
ENSG00000140297	GCNT3	0.540083	0.83979	1.16481	1.30898	--	--	--	3.51641e-07	1.51536	up
Human_newGene_10428	Human_newGene_10428	0.842193	0.179534	0.599098	0.543727	--	--	--	1.02511e-05	1.51762	up
ENSG00000095637	SORBS1	1.07959	0.869362	2.37253	1.86845	--	--	--	2.11441e-10	1.52008	up
ENSG00000174483	BBS1	4.00067	1.79565	4.06195	6.5931	--	--	--	1.66156e-11	1.52084	up
ENSG00000272031	ANKRD34A	0.408188	0.172791	0.461582	0.602154	--	--	--	0.00117054	1.52215	up
ENSG00000184117	NIPSNAP1	4.77388	4.09567	6.00967	12.031	--	--	--	6.30163e-13	1.52225	up
ENSG00000143001	TMEM61	1.11431	0.533329	1.02678	1.65579	--	--	--	0.00197053	1.52428	up
ENSG00000176624	MEX3C	10.4021	3.04988	9.02183	8.9292	--	--	--	2.19602e-13	1.52495	up
ENSG00000186787	SPIN2B	0.883467	0.994893	0.86092	3.16298	--	--	--	7.13903e-06	1.5256	up
ENSG00000138646	HERC5	0.102515	0.156169	0.671112	0.482739	1.23038e-10	2.48487	up	0.00339741	1.52671	up
ENSG00000105792	CFAP69	0.809934	0.672214	2.95242	2.41843	0	2.02115	up	2.57557e-09	1.53692	up
Human_newGene_13765	Human_newGene_13765	0.530464	0.351487	0.710334	1.17229	--	--	--	1.34609e-05	1.53839	up
ENSG00000101109	STK4	8.51591	11.4098	14.5602	14.9697	0	1.73831	up	1.12133e-14	1.53925	up
ENSG00000116668	SWT1	0.432302	0.475786	0.870307	1.04134	--	--	--	1.22463e-06	1.54313	up
Human_newGene_13844	Human_newGene_13844	0.544487	0.54881	0.346963	1.74719	--	--	--	0.000342974	1.54571	up
ENSG00000186523	FAM86B1	1.42994	0.869346	4.08943	3.10218	1.01751e-09	1.58174	up	3.3886e-08	1.54846	up
Human_newGene_7563	Human_newGene_7563	0.345489	0.170111	0.693892	0.543532	--	--	--	0.00612249	1.5493	up
ENSG00000186020	ZNF529	0.751198	0.518754	0.693098	0.871744	--	--	--	2.05456e-07	1.5548	up
ENSG00000138100	TRIM54	0.854005	0.409857	1.60214	1.29769	--	--	--	5.82462e-05	1.55993	up
ENSG00000147526	TACC1	26.3387	12.4642	25.1861	31.3123	--	--	--	2.77556e-15	1.5616	up
ENSG00000116885	OSCP1	1.85461	1.47923	5.54841	5.35134	5.04485e-10	1.59317	up	4.24539e-09	1.56652	up
ENSG00000166924	NYAP1	0.478045	0.38752	0.832878	1.1431	--	--	--	2.65494e-06	1.56726	up
Human_newGene_294	Human_newGene_294	0.805201	1.16646	2.71289	3.61591	2.35131e-06	1.65622	up	1.05844e-06	1.56852	up
ENSG00000196208	GREB1	0.268508	0.337225	1.46965	1.33605	1.23057e-12	1.73242	up	1.66227e-09	1.57331	up
ENSG00000162643	WDR63	0.100967	0.178716	0.575468	0.623887	4.85099e-07	2.26299	up	0.00152547	1.57528	up
ENSG00000003137	CYP26B1	0.588644	0.516229	1.87434	1.55954	4.54475e-09	1.44397	up	1.19852e-09	1.5862	up
ENSG00000124743	KLHL31	0.120863	0.081013	0.172318	0.265482	--	--	--	0.00469129	1.58887	up
ENSG00000172331	BPGM	21.1913	23.1187	75.4915	71.339	0	1.70966	up	8.88178e-16	1.5905	up
ENSG00000123405	NFE2	0.310672	0.325927	0.847354	1.07015	--	--	--	0.000418322	1.59596	up
Human_newGene_4114	Human_newGene_4114	0.649883	0.634161	1.73434	1.98037	2.82354e-08	1.38269	up	1.16079e-10	1.59939	up
ENSG00000185885	IFITM1	1.62189	1.59925	10.1831	5.06739	0	2.58382	up	1.44485e-07	1.60064	up
ENSG00000154262	ABCA6	1.00904	0.669522	1.78092	2.29555	0.000279903	1.00825	up	7.53931e-11	1.60196	up
ENSG00000183833	MAATS1	0.620976	0.555102	1.04442	1.00414	--	--	--	1.06697e-05	1.60603	up
Human_newGene_15643	Human_newGene_15643	1.83752	1.26747	2.10172	2.61373	--	--	--	3.81687e-09	1.61757	up
ENSG00000166046	TCP11L2	1.21643	1.40846	4.6568	4.62172	2.18481e-12	1.69856	up	1.72959e-10	1.61882	up
ENSG00000162772	ATF3	2.55817	3.57786	4.61237	10.6671	--	--	--	4.42979e-14	1.63513	up
ENSG00000148814	LRRC27	0.536863	0.234221	0.798909	0.694713	1.88244e-11	1.96722	up	1.58358e-07	1.6419	up
ENSG00000166578	IQCD	0.655959	0.519647	1.74779	1.76356	0.000874805	1.269	up	3.69997e-06	1.64213	up
ENSG00000175106	TVP23C	4.79558	1.9339	4.14378	6.51613	--	--	--	1.8372e-12	1.64226	up
Human_newGene_3547	Human_newGene_3547	0.284101	0.363137	1.32804	1.22459	7.6848e-09	2.1008	up	3.88922e-05	1.64235	up
ENSG00000185261	KIAA0825	0.186438	0.248788	0.797934	0.740388	1.7843e-05	1.85889	up	9.42807e-05	1.64245	up
ENSG00000136197	C7orf25	10.0921	3.77181	13.5654	12.4776	--	--	--	2.42029e-14	1.64652	up
ENSG00000100583	SAMD15	0.194711	0.315563	0.886997	1.01508	7.33097e-08	2.078	up	1.33687e-05	1.65318	up
Human_newGene_5245	Human_newGene_5245	2.12399	2.57344	8.31866	8.51056	5.88825e-09	1.89496	up	8.91871e-07	1.65342	up
ENSG00000179776	CDH5	0.626143	0.565563	2.00939	1.61654	1.25066e-09	1.58867	up	3.82547e-09	1.65955	up
ENSG00000172137	CALB2	0.652107	0.27646	0.973278	0.954611	--	--	--	0.00478306	1.66313	up
ENSG00000140481	CCDC33	0.185109	0.145754	0.228799	0.520646	--	--	--	0.00478306	1.66313	up
Human_newGene_5537	Human_newGene_5537	0.760928	0.495344	1.76197	1.70742	--	--	--	1.27061e-05	1.66829	up
ENSG00000123610	TNFAIP6	0.320742	0.263897	0.677125	0.939503	--	--	--	0.00650118	1.67111	up
ENSG00000155307	SAMSN1	0.191552	0.191785	0.650369	0.770849	0.0037498	1.63492	up	0.00263422	1.67476	up
ENSG00000187624	C17orf97	0.929877	0.758905	3.11096	2.55681	5.64e-10	1.66199	up	1.53172e-08	1.67514	up
ENSG00000184371	CSF1	53.6055	54.783	192.049	184.122	0	1.767	up	0	1.67536	up
Human_newGene_5863	Human_newGene_5863	0.506205	0.58018	1.41439	1.99667	0.000964913	1.41695	up	1.52633e-06	1.67969	up
ENSG00000106302	HYAL4	0.595367	0.346239	1.25309	1.70339	--	--	--	3.1e-06	1.68237	up
ENSG00000185532	PRKG1	0.282342	0.295388	0.888006	0.981877	6.25768e-10	1.61286	up	1.58629e-10	1.6845	up
ENSG00000106560	GIMAP2	0.770621	0.572536	1.13777	1.84408	--	--	--	6.56559e-06	1.68545	up
ENSG00000152763	WDR78	0.287361	0.621277	1.82622	1.81036	2.53131e-14	2.31517	up	1.88941e-08	1.69242	up
ENSG00000183876	ARSI	0.101134	0.142856	0.319354	0.516984	--	--	--	0.000837393	1.69496	up
ENSG00000168802	CHTF8	33.1559	14.649	33.961	33.4375	--	--	--	0	1.71491	up
ENSG00000153832	FBXO36	1.56773	1.4841	4.79504	4.99229	5.59663e-13	1.57562	up	3.77476e-14	1.71576	up
ENSG00000172361	CFAP53	0.231217	0.180072	0.499435	0.677961	--	--	--	0.00650471	1.73415	up
ENSG00000140057	AK7	0.499205	0.23189	1.03083	0.997748	--	--	--	0.000126779	1.73422	up
ENSG00000142920	AZIN2	0.536963	0.530404	1.58211	2.08233	3.36827e-07	1.66546	up	1.78797e-08	1.74367	up
ENSG00000280071	CH507-9B2.3	11.0745	5.11427	14.7858	13.6635	--	--	--	3.33067e-16	1.74876	up
ENSG00000163121	NEURL3	1.65401	1.66071	6.08162	5.71799	4.32987e-15	1.8501	up	1.52223e-12	1.75752	up
ENSG00000186416	NKRF	1.53549	2.02992	1.02645	7.68767	--	--	--	0	1.76049	up
Human_newGene_10732	Human_newGene_10732	26.1984	11.1994	37.7823	39.0124	--	--	--	0	1.77037	up
ENSG00000170190	SLC16A5	2.00128	1.32232	3.83554	3.41666	2.91966e-05	1.11689	up	3.62026e-11	1.77396	up
ENSG00000185022	MAFF	4.50181	4.77737	5.33602	16.4346	--	--	--	0	1.77517	up
ENSG00000130962	PRRG1	1.75317	2.64378	8.81987	8.55505	0	2.57291	up	0	1.78231	up
ENSG00000164040	PGRMC2	16.0705	3.63358	3.70961	17.2475	0	-1.80995	down	0	1.79205	up
ENSG00000186976	EFCAB6	0.081737	0.063145	0.517629	0.400249	0.003564	1.75095	up	0.00247194	1.79864	up
ENSG00000108947	EFNB3	0.139816	0.11072	0.341246	0.43258	--	--	--	0.00133938	1.80426	up
ENSG00000173598	NUDT4	3.98723	5.35486	6.43409	3.85429	1.52105e-06	1.04417	up	0	1.80568	up
Human_newGene_6862	Human_newGene_6862	1.29846	1.0676	3.77696	3.62432	2.23155e-14	1.57624	up	0	1.81171	up
ENSG00000125898	FAM110A	1.25733	1.96194	7.06588	6.87821	0	2.47757	up	6.21725e-15	1.81332	up
ENSG00000095951	HIVEP1	3.0155	1.84362	5.76844	5.53729	--	--	--	0	1.81572	up
ENSG00000155530	LRGUK	0.171034	0.102052	0.383443	0.422377	--	--	--	0.00178609	1.81951	up
ENSG00000176907	C8orf4	3.67267	3.41089	12.8191	12.3052	0	1.78022	up	0	1.82279	up
Human_newGene_11880	Human_newGene_11880	0.545359	0.274497	0.995337	1.08855	0.000344511	1.32889	up	6.8766e-08	1.82571	up
ENSG00000188596	CFAP54	0.105705	0.065342	0.294993	0.216829	0.00362244	1.22755	up	1.10442e-05	1.83664	up
ENSG00000264668	ZFP41	0.668707	0.409974	0	1.55554	0	-5.33014	down	6.66788e-10	1.84095	up
ENSG00000161011	SQSTM1	305.743	299.977	958.554	1006.21	0	1.5851	up	0	1.84172	up
ENSG00000189164	ZNF527	1.74326	1.07746	1.58196	1.45671	--	--	--	3.88293e-08	1.85929	up
ENSG00000148965	SAA4	0.176799	0.344924	1.63095	1.46845	3.03458e-06	2.6949	up	0.00863511	1.87368	up
ENSG00000172602	RND1	2.9573	2.55253	11.5213	9.56572	0	1.93588	up	0	1.87373	up
ENSG00000198074	AKR1B10	50.8591	44.4654	172.18	166.164	0	1.74309	up	0	1.88196	up
ENSG00000198794	SCAMP5	1.53653	0.59012	2.37743	1.98437	6.9289e-12	1.69842	up	2.51077e-12	1.89861	up
ENSG00000185467	KPNA7	0.655584	0.174487	0.54143	0.777428	--	--	--	0.000881669	1.89985	up
Human_newGene_9547	Human_newGene_9547	0.474325	0.465386	2.2083	1.85418	3.00537e-13	2.14628	up	3.40404e-09	1.90261	up
Human_newGene_5664	Human_newGene_5664	5.78205	1.27477	4.95141	5.45877	--	--	--	0	1.9079	up
ENSG00000221869	CEBPD	11.1728	8.8985	32.2348	33.9587	1.88738e-15	1.5115	up	0	1.91006	up
ENSG00000185634	SHC4	0.137176	0.055118	0.175777	0.246524	--	--	--	0.00425222	1.92376	up
ENSG00000014257	ACPP	0.188427	0.081282	0.337208	0.602428	--	--	--	0.00425222	1.92376	up
ENSG00000111181	SLC6A12	1.70248	1.31777	4.94489	3.4174	5.31595e-05	1.0587	up	5.55112e-15	1.92606	up
ENSG00000179010	MRFAP1	31.0076	28.9859	86.0064	141.475	8.65974e-15	1.4585	up	0	1.93868	up
ENSG00000196139	AKR1C3	10.173	8.65651	36.5626	34.0095	0	1.82621	up	0	1.95201	up
ENSG00000140279	DUOX2	0.120829	0.068426	0.349568	0.302079	0.000422536	1.44947	up	5.61426e-06	1.95905	up
ENSG00000173237	C11orf86	0.371214	0.472818	2.16516	2.01376	1.45056e-10	2.35937	up	4.453e-07	1.96171	up
ENSG00000131203	IDO1	0.481927	0.340852	1.54513	1.42432	1.10587e-06	1.61063	up	1.77687e-08	1.96989	up
ENSG00000198203	SULT1C2	0.240309	0.082438	0.346256	0.419412	--	--	--	0.0014543	1.99575	up
ENSG00000165821	SALL2	0.159708	0.108129	0.424741	0.436048	--	--	--	0.00016393	1.9999	up
ENSG00000235568	NFAM1	0.250178	0.163773	0.646178	0.703277	6.84641e-05	1.31038	up	1.55502e-10	2.00751	up
ENSG00000158023	WDR66	0.281401	0.316863	1.07692	1.69193	6.83135e-07	1.54179	up	1.85074e-13	2.01798	up
Human_newGene_2829	Human_newGene_2829	0.488156	0.145892	0.510398	0.68182	--	--	--	0.00011691	2.0191	up
ENSG00000145491	ROPN1L	0.618017	0.280514	1.51923	1.51523	--	--	--	1.64223e-05	2.0192	up
ENSG00000146205	ANO7	0.570904	0.742914	0.67834	1.03175	0.000285201	-1.85653	down	4.39838e-06	2.02418	up
ENSG00000196684	HSH2D	1.27685	1.27297	6.1769	3.89365	0	2.6557	up	2.77556e-15	2.03351	up
ENSG00000112096	SOD2	38.7471	38.1629	151.288	165.913	0	1.94125	up	0	2.03425	up
ENSG00000148248	SURF4	38.2113	37.299	43.4391	152.023	--	--	--	0	2.04364	up
ENSG00000196214	ZNF766	1.07635	1.23489	2.40307	2.43415	0	2.02826	up	0	2.05115	up
ENSG00000167394	ZNF668	6.70088	1.727	6.88668	7.3142	--	--	--	0	2.05349	up
ENSG00000184949	FAM227A	0.081798	0.064757	0.323095	0.263392	7.84881e-10	1.9886	up	1.76682e-08	2.05425	up
ENSG00000198466	ZNF587	4.49286	0.944936	4.52612	4.50148	--	--	--	0	2.0737	up
ENSG00000259305	ZHX1-C8orf76	1.21016	0.308431	0.211548	1.22422	4.6471e-09	-2.5797	down	2.8044e-06	2.07503	up
ENSG00000196387	ZNF140	2.1327	1.11027	2.99365	2.63567	--	--	--	2.22045e-16	2.08464	up
ENSG00000130477	UNC13A	0.213485	0.224631	0.817718	0.995459	8.21565e-15	1.88575	up	0	2.09803	up
ENSG00000118785	SPP1	1.13997	0.773662	3.66338	3.62083	4.26984e-09	1.59132	up	1.01585e-13	2.09815	up
ENSG00000214447	FAM187A	0.74957	0.603594	1.47337	2.12217	--	--	--	5.53779e-13	2.11006	up
ENSG00000151632	AKR1C2	7.70856	4.57709	27.9987	28.4825	0	1.99889	up	0	2.12284	up
ENSG00000139112	GABARAPL1	24.2511	7.93965	24.771	22.4135	--	--	--	0	2.12882	up
ENSG00000137878	GCOM1	0.808817	0.359784	0.359331	1.72311	--	--	--	4.72726e-10	2.13393	up
ENSG00000116962	NID1	0.047511	0.036495	0.184169	0.204814	0.00911496	1.79422	up	0.000305403	2.14521	up
ENSG00000139567	ACVRL1	0.420015	0.169345	1.34204	1.1964	0.00330128	1.12409	up	1.22643e-09	2.15404	up
ENSG00000157423	HYDIN	0.052231	0.047496	0.190506	0.331086	0.0084534	1.76133	up	5.60426e-05	2.1924	up
Human_newGene_13849	Human_newGene_13849	6.65449	1.76771	8.49513	8.4386	--	--	--	2.44249e-15	2.23295	up
ENSG00000119636	CCDC176	1.41922	0.942822	3.0633	3.99162	8.96782e-10	1.55048	up	0	2.2505	up
ENSG00000139531	SUOX	2.2511	1.62523	1.97645	7.25905	--	--	--	0	2.25366	up
ENSG00000158865	SLC5A11	0.162838	0.057011	0.431394	0.37189	--	--	--	0.000954163	2.26232	up
ENSG00000272822	RP11-302B13.5	0.274794	0.13951	0.331804	0.968666	--	--	--	0.00282602	2.26608	up
ENSG00000135697	BCO1	0.425523	0.156713	0.544363	0.997578	--	--	--	1.24995e-08	2.28072	up
ENSG00000256061	DYX1C1	0.706763	0.374631	2.31679	2.20329	1.34949e-07	1.55478	up	4.56968e-13	2.29452	up
ENSG00000227471	AKR1B15	0.288516	0.08527	1.48112	0.572684	4.75555e-09	2.20788	up	0.00186574	2.29545	up
ENSG00000203780	FANK1	0.442678	0.214198	1.49094	1.5801	--	--	--	8.08999e-07	2.31666	up
ENSG00000171867	PRNP	130.508	29.6457	144.65	142.28	--	--	--	0	2.3279	up
ENSG00000035862	TIMP2	176.246	100.596	195.413	507.153	--	--	--	0	2.3547	up
ENSG00000166473	PKD1L2	0.427816	0.102924	0.811791	0.99408	0.00617995	1.15771	up	1.74655e-11	2.36458	up
ENSG00000050730	TNIP3	0.01654	0.052568	0.306487	0.422675	--	--	--	0.000352553	2.40728	up
ENSG00000185479	KRT6B	0.372561	0.190173	1.32136	1.14362	2.34201e-07	1.74844	up	1.71024e-10	2.41419	up
Human_newGene_6905	Human_newGene_6905	0.777223	0.495364	2.33296	2.10233	6.12232e-12	1.58145	up	0	2.4534	up
Human_newGene_15944	Human_newGene_15944	0.262176	0.100204	0.561664	0.674313	--	--	--	2.7056e-06	2.46717	up
ENSG00000183486	MX2	0.62092	0.459528	7.97275	2.73591	0	3.57793	up	0	2.49222	up
ENSG00000182890	GLUD2	2.92296	0.448251	2.78327	2.69497	--	--	--	0	2.51017	up
ENSG00000197405	C5AR1	0.448309	0.174591	0.340833	0.474645	--	--	--	6.64281e-05	2.51106	up
ENSG00000162194	LBHD1	1.51122	1.4712	7.10287	6.91752	0	2.20957	up	0	2.57621	up
ENSG00000140678	ITGAX	0.387547	0.040514	0.862983	0.683665	--	--	--	1.87351e-07	2.59819	up
ENSG00000123689	G0S2	19.4628	16.7545	102.745	105.391	0	2.38087	up	0	2.6292	up
ENSG00000185304	RGPD2	0.249583	0.043034	0.025636	0.328348	6.54746e-10	-2.90649	down	1.10332e-10	2.64402	up
ENSG00000280987	MATR3	79.2544	8.46611	76.6527	77.1413	--	--	--	0	2.65251	up
ENSG00000144785	RP11-977G19.10	1.70392	1.27987	2.48162	8.4817	--	--	--	0	2.65292	up
ENSG00000118307	CASC1	0.053838	0.034629	0.276574	0.395812	--	--	--	0.000137965	2.66686	up
ENSG00000187134	AKR1C1	3.25649	2.25073	16.245	14.8965	0	2.28708	up	0	2.68746	up
Human_newGene_11811	Human_newGene_11811	0.055816	0.055591	0.727914	0.539955	2.799e-10	3.22472	up	8.9988e-06	2.72145	up
ENSG00000157654	PALM2-AKAP2	0.361067	0.009874	0.246691	0.280727	--	--	--	9.80803e-05	2.81634	up
ENSG00000137959	IFI44L	0.156606	0.130441	2.33089	1.06614	0	3.7818	up	0	2.87165	up
ENSG00000111335	OAS2	0.18917	0.250524	4.33264	1.57924	0	4.65311	up	0	2.89931	up
ENSG00000243335	KCTD7	0.735466	1.00225	6.61515	6.26086	0	3.50895	up	0	2.92712	up
Human_newGene_13206	Human_newGene_13206	11.523	3.1105	40.2002	24.8631	0	1.77835	up	0	2.94372	up
ENSG00000174792	C4orf26	0.106547	0.042009	0.526989	0.576975	0.00336867	2.0563	up	2.46647e-06	3.03606	up
ENSG00000101222	SPEF1	0.075537	0.132898	1.80118	1.41135	0	4.09087	up	6.06515e-13	3.10579	up
ENSG00000135835	KIAA1614	0.385393	0.195766	0.512935	0.663927	--	--	--	0	3.17361	up
ENSG00000241635	UGT1A1	0.176092	0.124409	0.665765	1.7311	4.86666e-08	2.19645	up	0	3.73139	up
ENSG00000108342	CSF3	0.503923	0.333308	5.76092	4.84947	0	3.33768	up	0	3.78814	up
ENSG00000100292	HMOX1	14.7742	12.8248	196.245	186.078	0	3.71286	up	0	3.83706	up
ENSG00000260914	RP11-343C2.11	0.398815	0	0.758486	0.718131	--	--	--	1.10203e-07	4.20897	up
ENSG00000188629	ZNF177	0.150182	0	0.274254	0.535469	--	--	--	7.95377e-09	4.35016	up
Human_newGene_14904	Human_newGene_14904	0	0	1.92848	4.37413	--	--	--	1.08115e-11	4.66329	up
ENSG00000189064	GAGE2A	1.09664	0	0	2.65641	--	--	--	5.71876e-13	4.78769	up
Human_newGene_13021	Human_newGene_13021	0	4.37394	0	133.059	--	--	--	0	4.89561	up
Human_newGene_10200	Human_newGene_10200	0	0.066985	6.14804	5.77488	0	6.30776	up	0	4.98367	up
Human_newGene_1230	Human_newGene_1230	0	0	1.71402	1.77415	0	5.49858	up	0	5.47099	up
Human_newGene_9032	Human_newGene_9032	14.0992	0.203883	12.0888	15.0872	--	--	--	0	5.47293	up
Human_newGene_10805	Human_newGene_10805	0	0	0	0.826377	--	--	--	0	5.88718	up
ENSG00000258643	BCL2L2-PABPN1	0	0	0.876155	2.34152	1.24584e-11	4.6571	up	0	5.92379	up
ENSG00000248405	PRR5-ARHGAP8	0.012542	0.018931	0.03342	3.35019	--	--	--	0	6.15056	up
Human_newGene_2050	Human_newGene_2050	11.0072	0	6.10349	5.64523	--	--	--	0	7.55541	up
ENSG00000268083	AC104534.3	0	0	10.7106	11.493	0	7.69765	up	0	7.72059	up
ENSG00000257390	RP11-762I7.5	7.49356	0	6.96763	6.53686	--	--	--	0	7.81376	up
ENSG00000261796	ISY1-RAB43	0	0	0	4.99345	--	--	--	0	8.85151	up
ENSG00000103226	NOMO3	0	0	0	26.1469	--	--	--	0	11.073	up
ENSG00000136758	YME1L1	41.5973	43.3836	20.7037	25.5122	1.26492e-06	-1.01499	down	--	--	--
ENSG00000069712	KIAA1107	0.276729	0.350025	0.650681	0.480545	0.00262881	1.17059	up	--	--	--
ENSG00000169155	ZBTB43	0.837792	1.34469	5.41513	1.80051	0	2.96219	up	--	--	--
ENSG00000130518	KIAA1683	0.101093	0.180745	0.328583	0.180001	0.00602034	1.55797	up	--	--	--
Human_newGene_3946	Human_newGene_3946	0.304394	0.291619	1.16502	0.788254	0.00333276	1.72425	up	--	--	--
ENSG00000171045	TSNARE1	1.15875	1.11332	2.14715	2.16246	0.00210724	1.03392	up	--	--	--
ENSG00000173193	PARP14	8.92545	8.92946	22.3839	16.0825	8.18978e-12	1.31032	up	--	--	--
ENSG00000143333	RGS16	0.07373	0.184374	0.526204	0.494019	2.97626e-06	2.53715	up	--	--	--
ENSG00000169981	ZNF35	1.27952	1.69699	2.60803	1.18233	0.00103981	1.00093	up	--	--	--
ENSG00000250021	C15orf38-AP3S2	1.87447	0.02534	0	0.020845	0	-6.54861	down	--	--	--
ENSG00000198718	FAM179B	2.10511	2.02534	3.57865	3.15462	4.26623e-06	1.01865	up	--	--	--
ENSG00000125740	FOSB	0.071925	0.303315	0.53679	0.790046	2.36679e-06	2.31708	up	--	--	--
Human_newGene_15455	Human_newGene_15455	0.213724	0.238115	0.861563	0.664659	3.42826e-05	1.87422	up	--	--	--
ENSG00000157214	STEAP2	3.43948	6.48344	7.09891	7.40977	0	2.17178	up	--	--	--
ENSG00000112812	PRSS16	3.06114	2.63083	1.3557	1.88199	4.81607e-06	-1.16434	down	--	--	--
ENSG00000092621	PHGDH	11.3083	10.5298	5.65545	5.58339	7.43086e-06	-1.00789	down	--	--	--
ENSG00000205707	LYRM5	3.62481	3.96074	12.8128	6.38713	0	1.87351	up	--	--	--
ENSG00000196459	TRAPPC2	6.75034	8.9211	2.63361	5.70596	0	-2.51855	down	--	--	--
Human_newGene_5350	Human_newGene_5350	4.23957	2.96873	1.14941	2.31165	2.88942e-05	-1.04788	down	--	--	--
Human_newGene_8181	Human_newGene_8181	2.09448	4.18825	0.762962	2.41905	0	-3.35732	down	--	--	--
Human_newGene_8180	Human_newGene_8180	0	3.15503	3.10265	1.965	3.83352e-11	4.60765	up	--	--	--
ENSG00000173253	DMRT2	0.81363	0.418453	0.33382	0.158279	0.00246825	-1.53682	down	--	--	--
ENSG00000185630	PBX1	11.368	12.5475	7.6529	7.39628	7.08289e-08	-1.1115	down	--	--	--
ENSG00000137770	CTDSPL2	6.3057	4.87561	2.82704	3.77936	1.16396e-11	-1.35284	down	--	--	--
ENSG00000118997	DNAH7	0	0.015268	0.097099	0.12219	1.1895e-10	4.55644	up	--	--	--
ENSG00000174514	MFSD4	0.583912	0.664705	0.340225	0.487952	1.18025e-06	-1.84856	down	--	--	--
ENSG00000186868	MAPT	0.913074	1.20039	1.68997	2.16366	6.08644e-06	1.1231	up	--	--	--
ENSG00000214967	NPIPA7	0.023401	0.934213	1.38676	1.48386	0	4.75733	up	--	--	--
ENSG00000243660	ZNF487	0.388111	1.03173	1.21135	1.85344	6.48193e-12	2.78954	up	--	--	--
Human_newGene_2186	Human_newGene_2186	0.083638	0.330876	0.473669	0.395827	0.000402427	2.19553	up	--	--	--
ENSG00000126709	IFI6	15.3738	13.32	39.0921	23.2293	4.02487e-11	1.32773	up	--	--	--
ENSG00000243509	TNFRSF6B	2.47322	1.39247	1.02483	1.55269	0.00154481	-1.2408	down	--	--	--
ENSG00000133740	E2F5	4.18495	4.77084	8.77857	8.23494	8.24432e-06	1.03065	up	--	--	--
ENSG00000213185	FAM24B	1.86428	2.76911	0.460706	1.43219	0.000738823	-1.83297	down	--	--	--
ENSG00000123427	METTL21B	2.28696	4.97028	5.58838	2.68084	8.15184e-09	1.28322	up	--	--	--
ENSG00000189143	CLDN4	0.743399	61.9917	88.8172	190.292	0	7.98203	up	--	--	--
ENSG00000151849	CENPJ	3.1729	3.62837	1.53377	2.05231	6.82778e-06	-1.05827	down	--	--	--
ENSG00000185252	ZNF74	3.38865	3.04146	1.26191	4.74245	8.92286e-13	-1.66983	down	--	--	--
ENSG00000185250	PPIL6	0.148199	0.18561	0.688184	1.30483	4.16933e-05	1.68444	up	--	--	--
ENSG00000134802	SLC43A3	69.0551	55.692	31.6386	39.8399	6.66682e-10	-1.21564	down	--	--	--
Human_newGene_4303	Human_newGene_4303	4.41693	3.70711	2.20954	2.77511	4.63491e-05	-1.07378	down	--	--	--
ENSG00000197045	GMFB	5.50106	15.5376	12.6343	14.0529	9.28698e-10	1.21768	up	--	--	--
ENSG00000004799	PDK4	1.02269	1.14356	2.15908	1.63675	9.40691e-05	1.04622	up	--	--	--
ENSG00000146592	CREB5	0.393487	0.413999	0.311779	0.149575	0.000548484	-1.8188	down	--	--	--
ENSG00000168026	TTC21A	0.082808	0.133758	0.363387	0.229574	9.63736e-05	1.93263	up	--	--	--
ENSG00000148926	ADM	2.2683	1.95427	4.54605	4.12955	6.82872e-05	1.04451	up	--	--	--
ENSG00000106399	RPA3	20.3518	19.2871	10.2197	11.0279	3.14355e-06	-1.00334	down	--	--	--
ENSG00000162139	NEU3	5.86912	7.62724	1.78959	5.27448	0	-3.57239	down	--	--	--
ENSG00000108448	TRIM16L	15.5986	16.4161	26.3183	19.8875	3.8306e-12	1.36167	up	--	--	--
ENSG00000104147	OIP5	12.2889	9.60586	3.84738	5.58167	3.4639e-14	-1.64127	down	--	--	--
ENSG00000168961	LGALS9	6.1623	4.39674	10.4856	8.71441	3.09339e-07	1.10533	up	--	--	--
ENSG00000145002	FAM86B2	0.671282	1.51097	2.50777	2.4831	2.78012e-05	1.63086	up	--	--	--
ENSG00000213886	UBD	1.47429	1.34131	3.14239	2.23742	0.00732472	1.04057	up	--	--	--
ENSG00000151967	SCHIP1	4.74444	0	0	0	0	-7.44369	down	--	--	--
ENSG00000160588	MPZL3	2.07176	1.76835	4.38228	3.8942	2.59639e-06	1.06044	up	--	--	--
ENSG00000184828	ZBTB7C	2.06134	4.33607	6.02938	5.20105	0	1.70046	up	--	--	--
ENSG00000134222	PSRC1	8.32944	7.37285	2.41229	4.63093	4.44089e-16	-1.78277	down	--	--	--
ENSG00000141837	CACNA1A	0.111808	0.14238	0.418254	0.258117	0.000165874	1.41849	up	--	--	--
ENSG00000182141	ZNF708	0.248336	0.484104	0.536151	0.359678	0.00174495	1.55439	up	--	--	--
ENSG00000196646	ZNF136	1.04859	1.47134	1.23741	1.36518	0.00142407	1.04809	up	--	--	--
ENSG00000175265	GOLGA8A	1.36559	1.28563	0.720218	0.875821	0.00018055	-1.10147	down	--	--	--
ENSG00000197119	SLC25A29	15.898	10.9315	6.93054	10.9567	4.00312e-09	-1.19146	down	--	--	--
ENSG00000176244	ACBD7	2.26503	1.59891	0.735979	0.707888	4.62797e-06	-1.58493	down	--	--	--
Human_newGene_1687	Human_newGene_1687	0.299596	0.761163	0.641491	0.506873	0.00308927	1.05934	up	--	--	--
Human_newGene_2137	Human_newGene_2137	0.838034	2.17094	5.04876	4.15867	2.0708e-09	2.45181	up	--	--	--
Human_newGene_7566	Human_newGene_7566	0.257828	0.497064	0.964717	0.651207	0.0014795	1.71838	up	--	--	--
ENSG00000102547	CAB39L	0.742002	0.95633	1.85007	1.28225	1.62668e-05	1.27273	up	--	--	--
ENSG00000256500	RP11-73M18.2	0	0.397777	0.46977	0.170703	2.18312e-11	4.63259	up	--	--	--
ENSG00000280789	PAGR1	29.3972	27.4714	14.4796	14.1962	8.6292e-07	-1.03599	down	--	--	--
ENSG00000187514	PTMA	774.658	857.016	344.867	459.885	1.14162e-07	-1.10095	down	--	--	--
Human_newGene_5368	Human_newGene_5368	5.56626	105.746	133.742	98.5197	0	4.55979	up	--	--	--
ENSG00000062282	DGAT2	7.21816	11.7581	16.1435	15.1411	9.71302e-09	1.169	up	--	--	--
ENSG00000269955	LUC7L2	0	0	4.24074	0	0	7.15109	up	--	--	--
ENSG00000188735	TMEM120B	3.25671	3.01733	2.40125	3.32016	1.79784e-07	-1.13161	down	--	--	--
ENSG00000135111	TBX3	0.556745	1.15956	1.0753	0.882246	0.000950284	1.03863	up	--	--	--
ENSG00000008086	CDKL5	0.624148	0.605727	0.935931	0.739336	0	2.15513	up	--	--	--
Human_newGene_14129	Human_newGene_14129	21.4427	18.5283	7.81042	10.9283	2.24265e-14	-1.45108	down	--	--	--
ENSG00000174564	IL20RB	0.760883	1.27982	1.62263	1.26093	0.00658426	1.05761	up	--	--	--
ENSG00000220201	ZGLP1	0.110748	0.231066	0.494006	0.163379	0.00207663	1.93671	up	--	--	--
ENSG00000008083	JARID2	6.98782	7.58079	15.2566	15.0323	2.81249e-08	1.1164	up	--	--	--
ENSG00000125618	PAX8	6.07176	6.49265	8.68974	7.42872	1.85393e-07	1.12967	up	--	--	--
ENSG00000136689	IL1RN	7.67194	9.20626	19.0686	18.3142	1.49742e-10	1.29213	up	--	--	--
Human_newGene_1387	Human_newGene_1387	5.43385	5.50357	2.47513	2.85615	7.48725e-05	-1.09552	down	--	--	--
ENSG00000138496	PARP9	6.97487	6.21299	16.2745	8.72649	1.05163e-07	1.08982	up	--	--	--
ENSG00000119242	CCDC92	4.40656	5.15862	9.59008	7.04138	1.28691e-08	1.20764	up	--	--	--
ENSG00000140044	JDP2	3.78956	1.29582	1.64008	2.89305	4.15623e-06	-1.23296	down	--	--	--
Human_newGene_2854	Human_newGene_2854	0.550072	3.9407	2.51975	3.42073	1.11022e-16	2.04001	up	--	--	--
Human_newGene_7733	Human_newGene_7733	1.13852	0.587929	0.257123	0.083228	0.00362858	-1.92963	down	--	--	--
ENSG00000170989	S1PR1	0.340811	0.226475	1.08406	0.567334	1.77973e-06	1.60023	up	--	--	--
ENSG00000123179	EBPL	34.4811	23.7728	21.0688	27.4594	2.44494e-07	-1.09446	down	--	--	--
ENSG00000167553	TUBA1C	352.692	335.409	171.397	173.477	1.31797e-06	-1.03773	down	--	--	--
ENSG00000105835	NAMPT	69.3069	72.5026	146.692	129.505	1.80653e-06	1.01548	up	--	--	--
ENSG00000006606	CCL26	9.61332	8.9117	19.688	15.2172	6.55369e-05	1.00697	up	--	--	--
Human_newGene_9018	Human_newGene_9018	0.840392	0.682252	0.195283	0.460779	0.000825153	-2.0267	down	--	--	--
Human_newGene_744	Human_newGene_744	8.35001	8.26201	2.87128	5.8669	0	-1.91961	down	--	--	--
ENSG00000001460	STPG1	1.6719	2.55764	3.90726	3.73141	2.09401e-07	1.23894	up	--	--	--
ENSG00000120784	ZFP30	0.544905	0.612727	0.663643	0.644386	6.99441e-15	-2.66036	down	--	--	--
ENSG00000259332	ST20-MTHFS	1.55058	1.92129	4.68481	1.82345	3.64045e-07	1.54119	up	--	--	--
ENSG00000167747	C19orf48	37.8616	27.8071	16.1045	18.2679	8.66521e-09	-1.1655	down	--	--	--
Human_newGene_281	Human_newGene_281	1.48149	1.57739	0.833788	0.904402	0.000217366	-1.10159	down	--	--	--
ENSG00000005001	PRSS22	0.45525	0.469059	1.31352	0.923079	0.00365891	1.42977	up	--	--	--
ENSG00000111348	ARHGDIB	147.982	193.003	75.898	100.648	1.25308e-06	-1.01554	down	--	--	--
ENSG00000197355	UAP1L1	1.39498	1.63574	3.01086	3.25143	1.198e-05	1.08236	up	--	--	--
ENSG00000250506	CDK3	2.44104	2.94186	1.22934	2.28906	0.00782356	-1.06642	down	--	--	--
ENSG00000101624	CEP76	7.04642	8.8889	3.81289	4.45041	4.40821e-06	-1.03121	down	--	--	--
ENSG00000197757	HOXC6	2.63696	3.3478	2.1284	2.93572	0.00484719	-1.03629	down	--	--	--
ENSG00000171388	APLN	0.494862	0.371241	0.158081	0.190764	0.00257545	-1.57403	down	--	--	--
ENSG00000090554	FLT3LG	1.88406	2.65397	4.15432	2.99345	0.000845486	1.09621	up	--	--	--
ENSG00000144320	KIAA1715	7.69165	9.44582	4.48477	4.12254	6.33283e-09	-1.17735	down	--	--	--
ENSG00000270800	RPS10-NUDT3	1.35276	0.906902	0	1.69426	2.8196e-11	-4.65906	down	--	--	--
ENSG00000175344	CHRNA7	0.908465	1.17178	1.45046	1.14389	6.86437e-06	1.14553	up	--	--	--
ENSG00000189266	PNRC2	26.4091	24.017	2.78114	17.4564	0	-3.19112	down	--	--	--
ENSG00000124602	UNC5CL	0.506727	0.514993	0.17591	0.258091	0.00739147	-1.46849	down	--	--	--
ENSG00000185033	SEMA4B	24.8132	32.3366	52.5103	50.7057	1.03517e-08	1.13947	up	--	--	--
ENSG00000241119	UGT1A9	0.716037	0	0.038221	0	1.95521e-12	-3.5332	down	--	--	--
ENSG00000277258	PCGF2	13.9983	16.3253	6.71393	12.6868	1.56113e-07	-1.09313	down	--	--	--
ENSG00000270617	URGCP-MRPS24	2.0781	1.10159	0.316473	1.58035	9.75282e-08	-2.50221	down	--	--	--
ENSG00000224940	PRRT4	0.576448	0.352764	0.125085	0.149404	0.00384474	-1.76297	down	--	--	--
ENSG00000162645	GBP2	3.29167	3.30508	8.12229	6.44682	2.22437e-09	1.28185	up	--	--	--
ENSG00000115364	MRPL19	21.9551	20.301	9.28868	19.1044	0	-2.15999	down	--	--	--
ENSG00000180198	RCC1	35.3729	31.4302	17.3158	15.8771	5.72308e-09	-1.16838	down	--	--	--
ENSG00000126903	SLC10A3	16.8968	17.5264	8.45569	19.0251	3.34122e-06	-1.01095	down	--	--	--
Human_newGene_5785	Human_newGene_5785	0.094043	0.253239	0.418429	0.251519	0.00042055	1.91671	up	--	--	--
ENSG00000137710	RDX	50.1838	31.8077	14.2385	25.6908	0	-1.83364	down	--	--	--
Human_newGene_10384	Human_newGene_10384	0.7173	0.35311	0.207036	0.349755	6.79107e-08	-1.74156	down	--	--	--
ENSG00000128394	APOBEC3F	1.61275	1.80218	3.6861	2.88985	3.52261e-06	1.18807	up	--	--	--
ENSG00000146409	SLC18B1	6.22758	6.75075	12.9605	12.0556	1.30753e-06	1.0379	up	--	--	--
ENSG00000203760	CENPW	20.9443	14.2012	8.61839	8.84834	3.33519e-05	-1.01664	down	--	--	--
ENSG00000104081	BMF	0.633356	0.490347	2.84841	1.71143	1.77636e-15	1.81502	up	--	--	--
Human_newGene_7533	Human_newGene_7533	5.51545	0	0	0	0	-6.7189	down	--	--	--
ENSG00000141519	CCDC40	1.08763	0.782337	1.41328	2.23178	0.000193939	1.13895	up	--	--	--
ENSG00000072609	CHFR	2.59714	2.448	0.967911	1.54418	7.19461e-07	-1.25963	down	--	--	--
Human_newGene_900	Human_newGene_900	1.85724	0.949406	0.441616	0.561299	1.01741e-07	-1.98699	down	--	--	--
ENSG00000251349	MSANTD3-TMEFF1	0.386583	0	2.62079	0.372862	0	2.64312	up	--	--	--
ENSG00000170632	ARMC10	16.0283	18.0372	33.4473	18.3935	1.80967e-07	1.06617	up	--	--	--
ENSG00000134321	RSAD2	0.24902	0.111029	1.77331	0.339235	0	2.89081	up	--	--	--
ENSG00000132640	BTBD3	5.04732	2.21813	1.18183	3.61988	0	-2.1327	down	--	--	--
ENSG00000113946	CLDN16	0.101051	0.240495	0.467722	0.263483	3.18859e-05	2.02416	up	--	--	--
Human_newGene_9161	Human_newGene_9161	0.272688	0.287262	0.624648	0.516639	0.00414754	1.15134	up	--	--	--
ENSG00000077092	RARB	0.917418	1.27025	2.4025	2.26688	6.03023e-08	1.36783	up	--	--	--
ENSG00000225190	PLEKHM1	12.0167	11.5227	23.313	23.2159	5.45193e-07	1.03277	up	--	--	--
Human_newGene_1219	Human_newGene_1219	1.95718	1.48355	0	1.68601	3.23494e-09	-4.43464	down	--	--	--
ENSG00000143190	POU2F1	3.10016	3.91926	1.37535	2.6822	6.10256e-09	-1.18443	down	--	--	--
ENSG00000184481	FOXO4	0.406425	0.385683	1.05715	0.751321	7.8106e-05	1.31971	up	--	--	--
ENSG00000164485	IL22RA2	1.12017	1.29	0.456736	0.659793	0.000582581	-1.24193	down	--	--	--
ENSG00000092531	SNAP23	10.4788	9.37916	4.15512	7.9407	2.91362e-11	-1.36775	down	--	--	--
ENSG00000130589	HELZ2	9.60787	9.80901	22.8477	16.8957	2.05457e-10	1.23567	up	--	--	--
Human_newGene_981	Human_newGene_981	4.43217	2.23835	2.84635	3.20392	1.69097e-07	-1.1401	down	--	--	--
ENSG00000144677	CTDSPL	4.39101	3.89696	6.54813	4.20987	4.34617e-09	1.22259	up	--	--	--
ENSG00000127870	RNF6	19.3078	18.8657	4.84759	10.1434	0	-2.06756	down	--	--	--
ENSG00000150054	MPP7	1.91169	1.93758	0.779386	0.993013	5.54628e-08	-1.2982	down	--	--	--
ENSG00000137628	DDX60	5.39957	6.28357	12.1226	7.43644	8.76569e-09	1.15029	up	--	--	--
ENSG00000138767	CNOT6L	3.08113	3.10536	1.619	1.88843	3.14524e-06	-1.05694	down	--	--	--
ENSG00000250571	GLI4	3.87882	4.97776	8.90417	4.27652	4.44077e-08	1.27719	up	--	--	--
Human_newGene_865	Human_newGene_865	0.936948	1.0209	0.278951	0.549201	0.000901897	-1.33785	down	--	--	--
ENSG00000124208	TMEM189-UBE2V1	2.61916	0	0	0	0	-7.20358	down	--	--	--
ENSG00000134243	SORT1	12.5043	12.2342	6.31059	12.7245	2.04031e-06	-1.00097	down	--	--	--
ENSG00000069493	CLEC2D	2.85354	2.29621	1.48436	1.81973	5.02641e-06	-1.19275	down	--	--	--
ENSG00000187608	ISG15	36.4042	28.6867	83.8489	52.0271	2.67542e-09	1.18683	up	--	--	--
ENSG00000226650	KIF4B	0.401765	0.336418	0.115694	0.129049	0.000188067	-1.72345	down	--	--	--
Human_newGene_14032	Human_newGene_14032	0.345774	0.119156	1.8812	0.124013	8.97034e-09	2.32493	up	--	--	--
ENSG00000171916	LGALS9C	0.383588	0.237658	1.08423	0.753102	0.00402583	1.39658	up	--	--	--
Human_newGene_9947	Human_newGene_9947	0.866127	0.730636	0.325505	0.80554	0.00382944	-1.3599	down	--	--	--
ENSG00000186073	C15orf41	3.53723	3.29008	6.6933	5.76495	1.96107e-06	1.06283	up	--	--	--
Human_newGene_2531	Human_newGene_2531	0.942045	0.660807	1.39634	0.832191	1.16951e-12	1.85106	up	--	--	--
ENSG00000134545	KLRC1	0.210039	0.24995	1.14519	0.772271	1.03419e-06	2.22837	up	--	--	--
ENSG00000243207	PPAN-P2RY11	4.67363	0	0	0	0	-7.98271	down	--	--	--
ENSG00000144730	IL17RD	0.476473	0.542969	1.02001	0.803495	2.59465e-05	1.07335	up	--	--	--
ENSG00000151164	RAD9B	1.55282	1.11912	0.736213	0.812496	1.1287e-07	-1.58552	down	--	--	--
ENSG00000270629	NBPF14	5.36188	4.91837	7.07265	7.86193	2.40252e-06	-1.02419	down	--	--	--
ENSG00000164970	FAM219A	11.9697	11.0874	5.69569	7.82623	3.70224e-07	-1.06798	down	--	--	--
ENSG00000116874	WARS2	5.90769	6.16821	2.74261	3.28136	7.38383e-07	-1.11442	down	--	--	--
Human_newGene_1740	Human_newGene_1740	0.370269	0.53498	0.966648	0.791177	0.000248255	1.33112	up	--	--	--
ENSG00000175040	CHST2	0.512923	0.510502	1.08375	0.90397	0.000920093	1.04419	up	--	--	--
ENSG00000105204	DYRK1B	5.41835	5.82386	10.6281	9.34451	6.26521e-06	1.00436	up	--	--	--
ENSG00000156804	FBXO32	6.71488	7.52441	14.6198	14.2325	2.8954e-07	1.0516	up	--	--	--
ENSG00000149554	CHEK1	16.0587	14.5028	8.24346	7.6103	3.61782e-07	-1.07397	down	--	--	--
ENSG00000165949	IFI27	1.85953	1.4327	6.7061	3.06341	3.92288e-09	1.80715	up	--	--	--
ENSG00000141560	FN3KRP	38.007	35.7954	18.8627	19.8404	9.70906e-07	-1.02542	down	--	--	--
ENSG00000181004	BBS12	2.27014	2.46681	5.40127	4.83756	1.4501e-08	1.22895	up	--	--	--
ENSG00000196466	ZNF799	0.943013	0.90091	0.300193	0.553813	0.000975015	-1.36125	down	--	--	--
Human_newGene_8191	Human_newGene_8191	1.57408	1.55677	0.209148	1.33024	5.55112e-16	-2.76062	down	--	--	--
ENSG00000067066	SP100	13.2089	12.8955	31.1784	22.8101	1.46066e-09	1.19612	up	--	--	--
ENSG00000134668	SPOCD1	3.53333	3.6082	6.37241	6.77863	3.83942e-07	1.13471	up	--	--	--
ENSG00000165046	LETM2	27.5312	31.3101	14.5884	19.0562	4.60123e-06	-1.00254	down	--	--	--
Human_newGene_4737	Human_newGene_4737	0.704098	0.79171	0.190657	0.456625	0.00384474	-1.76297	down	--	--	--
ENSG00000205810	KLRC3	0.219626	0.316199	2.22169	1.18866	9.96669e-12	2.87993	up	--	--	--
ENSG00000123119	NECAB1	0.623099	0.551707	0.294418	0.405008	0.00684705	-1.06122	down	--	--	--
ENSG00000244165	P2RY11	0.711618	1.90006	2.13124	2.64842	3.6336e-07	1.52451	up	--	--	--
ENSG00000078124	ACER3	4.13461	8.52512	9.39121	9.29468	6.41187e-12	1.33219	up	--	--	--
ENSG00000108700	CCL8	0.221827	0.166518	1.08145	0.742874	0.000136421	2.01858	up	--	--	--
ENSG00000118518	RNF146	3.51889	6.09239	7.68332	4.16799	1.53832e-07	1.17941	up	--	--	--
ENSG00000250264	XXbac-BPG246D15.9	0.475797	0.399711	0.10212	0.186265	0.00045561	-1.97284	down	--	--	--
Human_newGene_61	Human_newGene_61	1.36648	1.49138	0.291598	0.490196	0.000424839	-2.02047	down	--	--	--
Human_newGene_1367	Human_newGene_1367	1.39583	0	0.094274	0.213171	0	-3.64686	down	--	--	--
ENSG00000156017	C9orf41	10.0806	10.9416	5.0387	5.83087	1.2105e-06	-1.0348	down	--	--	--
ENSG00000131943	C19orf12	10.019	7.30924	3.39111	6.71257	6.91164e-11	-1.37467	down	--	--	--
ENSG00000180964	TCEAL8	20.5233	19.314	9.84553	11.5279	1.22831e-06	-1.05872	down	--	--	--
Human_newGene_15598	Human_newGene_15598	1.44172	0.555099	0.038567	0	5.63801e-07	-3.49197	down	--	--	--
ENSG00000135297	MTO1	2.81067	3.33788	1.47289	0.886475	3.56267e-06	-1.05661	down	--	--	--
ENSG00000119640	ACYP1	5.80627	4.91371	2.27826	2.91538	0.000186472	-1.22866	down	--	--	--
ENSG00000177873	ZNF619	2.09671	1.64006	1.33154	1.32968	3.2605e-05	-1.16995	down	--	--	--
ENSG00000100744	GSKIP	13.9866	13.2416	3.25954	12.0962	0	-1.85145	down	--	--	--
ENSG00000230124	ACBD6	24.8436	24.7229	12.5036	13.065	2.90965e-06	-1.00409	down	--	--	--
Human_newGene_4989	Human_newGene_4989	0.527072	0.410725	1.59388	0.74926	0.00439486	1.40475	up	--	--	--
ENSG00000115267	IFIH1	4.12619	4.7292	11.1217	7.24267	7.10543e-13	1.41724	up	--	--	--
ENSG00000104660	LEPROTL1	21.4806	21.3364	6.63239	16.5191	0	-1.82352	down	--	--	--
ENSG00000203797	DDO	0.765306	0.793332	1.67204	1.04596	0.0024976	1.10145	up	--	--	--
ENSG00000272058	FAM231D	0.068662	0.341888	0.390658	0.584601	2.43941e-05	2.24686	up	--	--	--
Human_newGene_9052	Human_newGene_9052	4.88581	4.87328	2.23563	2.58971	2.92692e-07	-1.13847	down	--	--	--
ENSG00000185507	IRF7	2.59228	3.89293	8.71527	4.82303	2.22045e-16	1.71603	up	--	--	--
ENSG00000176024	ZNF613	1.02297	0.621663	0.565951	0.781372	5.35781e-05	-1.34742	down	--	--	--
ENSG00000176020	AMIGO3	1.22554	0.253853	0.431792	0.113761	6.39024e-06	-1.46855	down	--	--	--
ENSG00000132530	XAF1	0.010846	0.011685	0.43609	0.129908	9.23706e-14	4.18418	up	--	--	--
ENSG00000182158	CREB3L2	8.64684	16.9626	17.0523	14.8983	0	1.96907	up	--	--	--
Human_newGene_5534	Human_newGene_5534	1.25506	1.26345	3.45616	2.61029	0.000169274	1.38507	up	--	--	--
ENSG00000093134	VNN3	0.056441	0.109912	0.495443	0.275055	0.00046421	2.49224	up	--	--	--
ENSG00000079435	LIPE	1.52284	1.29541	0.502283	1.30796	0.00028912	-1.23488	down	--	--	--
ENSG00000196418	ZNF124	2.66269	2.58313	1.32067	1.52174	0.0018964	-1.0516	down	--	--	--
ENSG00000108219	TSPAN14	4.79922	9.63092	3.54292	5.4947	0	-2.23626	down	--	--	--
ENSG00000113805	CNTN3	0.563814	0.776959	1.34675	1.24719	4.10208e-06	1.2228	up	--	--	--
ENSG00000249437	NAIP	0.301	0.227342	0.051787	0.21105	5.00622e-08	-2.388	down	--	--	--
ENSG00000078098	FAP	0.323996	0.694428	1.28393	1.12236	1.59224e-08	1.81584	up	--	--	--
ENSG00000138152	BTBD16	1.46718	1.31548	0.617095	0.987554	0.00235011	-1.2251	down	--	--	--
ENSG00000118689	FOXO3	8.69464	5.03787	3.3923	3.40618	2.0115e-12	-1.37098	down	--	--	--
ENSG00000263020	CSNK2B-LY6G5B--991	0.870953	0.752048	0.045852	0.598605	7.62912e-12	-3.62659	down	--	--	--
ENSG00000147813	NAPRT	1.89806	1.78484	0.811616	0.961653	0.000428132	-1.19435	down	--	--	--
ENSG00000169136	ATF5	19.0758	19.0421	9.79884	15.0187	8.71262e-07	-1.04668	down	--	--	--
ENSG00000184156	KCNQ3	0.574329	0.733115	1.26246	1.10434	1.02201e-06	1.1157	up	--	--	--
ENSG00000099203	TMED1	32.9691	22.153	16.6993	29.0655	5.06642e-07	-1.05611	down	--	--	--
ENSG00000144481	TRPM8	0.20472	0.12174	0.037741	0.099607	0.000213423	-2.21954	down	--	--	--
ENSG00000118523	CTGF	2.29792	2.39069	0.864985	1.30485	4.67356e-07	-1.39812	down	--	--	--
ENSG00000138829	FBN2	0.317147	0.401693	0.147801	0.304064	0.0036599	-1.07933	down	--	--	--
ENSG00000003400	CASP10	2.15862	3.71118	6.8776	6.2913	0	1.65485	up	--	--	--
Human_newGene_11409	Human_newGene_11409	0.481571	0.562374	0.110762	0.535345	0.00741631	-1.92975	down	--	--	--
ENSG00000075975	MKRN2	8.8267	6.34981	4.18202	4.2504	1.19625e-09	-1.26791	down	--	--	--
ENSG00000181894	ZNF329	0.462872	2.18851	3.23278	1.63685	0	2.72587	up	--	--	--
ENSG00000181896	ZNF101	1.71164	1.53585	1.02276	1.2501	7.19631e-06	-1.25295	down	--	--	--
ENSG00000169548	ZNF280A	0.333934	0.59284	1.00634	0.889908	0.00031726	1.51151	up	--	--	--
ENSG00000166455	C16orf46	0.766192	1.09241	2.64563	2.31966	5.07091e-08	1.58363	up	--	--	--
ENSG00000074696	HACD3	50.774	27.0172	25.5985	29.2471	2.22045e-16	-1.56159	down	--	--	--
ENSG00000196757	ZNF700	3.14626	3.1908	1.37889	1.95984	5.04345e-06	-1.13897	down	--	--	--
ENSG00000204052	LRRC73	0.381267	0.403518	1.2008	1.00213	3.14522e-05	1.56482	up	--	--	--
ENSG00000171310	CHST11	12.6197	12.5617	4.62668	15.0235	0	-1.64218	down	--	--	--
ENSG00000188811	NHLRC3	3.1454	2.70673	1.31493	1.59411	6.03259e-08	-1.26441	down	--	--	--
ENSG00000089685	BIRC5	96.6346	76.0332	39.9931	55.9333	1.4148e-07	-1.07789	down	--	--	--
ENSG00000189339	SLC35E2B	2.24683	5.82184	5.61963	4.45111	5.16941e-11	1.32044	up	--	--	--
ENSG00000197472	ZNF695	0.381619	0.112554	0.101099	0.012017	0.00275214	-1.78484	down	--	--	--
ENSG00000106689	LHX2	7.43061	8.50587	3.68681	4.05214	2.49676e-06	-1.05811	down	--	--	--
Human_newGene_15594	Human_newGene_15594	27.74	27.3827	12.4732	15.5057	3.2152e-07	-1.15961	down	--	--	--
ENSG00000107249	GLIS3	2.96932	3.86071	4.24682	4.15525	2.12212e-07	1.11298	up	--	--	--
ENSG00000142611	PRDM16	1.05296	1.14415	1.03765	0.72307	4.08366e-05	1.10926	up	--	--	--
ENSG00000261408	TEN1-CDK3	0	0	1.18893	0.022615	0	5.26336	up	--	--	--
Human_newGene_4699	Human_newGene_4699	4.08263	0	0	1.6114	0	-5.22487	down	--	--	--
ENSG00000174125	TLR1	0.577798	0.597316	1.27247	0.968805	0.00217193	1.18069	up	--	--	--
ENSG00000172466	ZNF24	7.98858	9.25564	2.73628	7.18614	6.77236e-15	-1.515	down	--	--	--
ENSG00000119917	IFIT3	16.6098	15.0249	43.2247	29.474	9.33587e-13	1.36418	up	--	--	--
ENSG00000213020	ZNF611	0.745341	1.19976	1.05891	1.06001	0	2.5916	up	--	--	--
ENSG00000188897	CTD-3088G3.8	0.007563	0.030317	0.097614	0.088393	5.30819e-06	3.00264	up	--	--	--
ENSG00000095787	WAC	24.6869	22.204	10.1446	15.3519	9.23414e-11	-1.27136	down	--	--	--
ENSG00000113231	PDE8B	0.203336	0.091111	0.049875	0.147534	0.00187979	-1.88468	down	--	--	--
Human_newGene_10201	Human_newGene_10201	0	6.39744	7.78407	5.91777	0	6.56904	up	--	--	--
ENSG00000146587	RBAK	5.55726	3.09522	2.32025	3.36701	4.63683e-10	-1.265	down	--	--	--
Human_newGene_27	Human_newGene_27	1.32214	1.69681	2.52977	1.92698	6.66383e-07	1.10624	up	--	--	--
ENSG00000139438	FAM222A	1.40189	1.47841	0.480118	0.964371	1.24818e-07	-1.52795	down	--	--	--
Human_newGene_8763	Human_newGene_8763	1.23733	1.9977	3.85753	2.5897	0.000160984	1.28204	up	--	--	--
ENSG00000124635	HIST1H2BJ	8.66888	5.99878	3.74246	3.23053	0.000839831	-1.00001	down	--	--	--
Human_newGene_2510	Human_newGene_2510	0.534054	0.659476	1.16788	0.901265	5.27106e-05	1.10065	up	--	--	--
ENSG00000172794	RAB37	0.387204	0.335144	0.022471	0.337993	7.5177e-06	-2.84353	down	--	--	--
ENSG00000172795	DCP2	1.78134	4.54224	3.2155	2.84155	1.8409e-07	1.10872	up	--	--	--
ENSG00000196935	SRGAP1	2.30183	2.68853	3.41008	2.45722	5.50922e-11	1.2762	up	--	--	--
ENSG00000101342	TLDC2	0.072887	0.142699	0.625413	0.381357	1.53816e-06	2.64577	up	--	--	--
ENSG00000137496	IL18BP	1.33685	1.37914	2.4854	1.49293	1.62576e-05	1.17175	up	--	--	--
ENSG00000137491	SLCO2B1	0.035568	0	0.879061	0.17716	0.00807782	2.05493	up	--	--	--
ENSG00000145675	PIK3R1	4.70865	6.13328	11.4379	7.59315	0	1.65402	up	--	--	--
ENSG00000150991	UBC	91.7967	58.171	260.697	99.4252	0	1.61083	up	--	--	--
ENSG00000185453	C19orf68	2.43747	3.49014	5.19352	4.9269	1.54774e-06	1.07099	up	--	--	--
ENSG00000196689	TRPV1	0.040397	0.007388	0.335142	0	5.08054e-07	2.62548	up	--	--	--
ENSG00000118260	CREB1	6.86427	3.91965	4.48433	6.08134	4.38329e-09	-1.1887	down	--	--	--
ENSG00000143067	ZNF697	0.706118	0.795184	1.46883	1.44852	0.000181048	1.02512	up	--	--	--
ENSG00000092036	HAUS4	32.9478	23.6622	16.1258	22.786	1.10687e-06	-1.02928	down	--	--	--
ENSG00000158163	DZIP1L	3.6285	3.85468	1.94057	2.3407	7.84116e-06	-1.11285	down	--	--	--
ENSG00000136560	TANK	6.29404	6.98149	13.178	11.4674	3.37516e-09	1.23051	up	--	--	--
ENSG00000154839	SKA1	11.6579	8.56227	3.14979	3.40956	0	-3.05722	down	--	--	--
ENSG00000184979	USP18	1.76907	1.6205	3.94849	2.25999	9.16703e-06	1.12886	up	--	--	--
ENSG00000128951	DUT	27.0223	26.7082	14.2024	15.2733	1.83133e-06	-1.01421	down	--	--	--
ENSG00000165501	LRR1	9.45881	9.85975	5.27859	5.07812	2.85241e-05	-1.00594	down	--	--	--
ENSG00000124813	RUNX2	1.09248	1.41419	2.21971	1.63097	2.22045e-16	1.92874	up	--	--	--
ENSG00000147437	GNRH1	0.845831	0.794733	0.365555	0.500602	8.16504e-08	-2.69873	down	--	--	--
Human_newGene_7908	Human_newGene_7908	1.34509	0.944409	0.474592	1.05725	3.99772e-07	-1.99331	down	--	--	--
ENSG00000140451	PIF1	2.15279	2.09726	0.949573	1.02326	3.2996e-05	-1.17356	down	--	--	--
ENSG00000127920	GNG11	6.92719	6.78954	3.31481	3.88603	1.16587e-06	-1.0733	down	--	--	--
ENSG00000125650	PSPN	0.405429	0.420927	0.96442	0.614536	0.000324647	1.20079	up	--	--	--
Human_newGene_15547	Human_newGene_15547	0.688731	0.600127	0.255953	0.280077	0.00102636	-1.37841	down	--	--	--
ENSG00000226979	LTA	0.1591	0.192429	0.794947	0.397272	0.000283162	2.10793	up	--	--	--
ENSG00000102962	CCL22	0.559093	0.712849	1.53529	1.25883	1.49259e-06	1.41538	up	--	--	--
Human_newGene_2469	Human_newGene_2469	0.400227	0.745387	1.40086	1.23195	0.000406996	1.65581	up	--	--	--
Human_newGene_10412	Human_newGene_10412	2.17951	3.26811	0.58187	1.65345	0	-1.8678	down	--	--	--
ENSG00000123416	TUBA1B	888.224	853.108	404.734	436.202	2.26404e-08	-1.15019	down	--	--	--
Human_newGene_14949	Human_newGene_14949	1.24548	0.621865	0.277458	0.493552	0.00193302	-1.59141	down	--	--	--
Human_newGene_8136	Human_newGene_8136	0.245478	0.376445	0.807895	0.634915	0.000332259	1.59542	up	--	--	--
Human_newGene_6423	Human_newGene_6423	5.30678	3.27599	1.59615	1.82223	2.46241e-11	-1.71489	down	--	--	--
ENSG00000170364	SETMAR	1.74192	1.32082	1.40438	1.4865	0.000223232	-1.22465	down	--	--	--
ENSG00000274523	WBSCR16	41.8137	38.6198	20.7108	21.2726	9.15422e-07	-1.02416	down	--	--	--
ENSG00000104447	TRPS1	0.638408	0.947751	1.33678	1.36971	1.00488e-05	1.04351	up	--	--	--
ENSG00000101544	ADNP2	8.90832	10.2543	2.04117	7.05945	0	-2.81548	down	--	--	--
ENSG00000166589	CDH16	0.399425	0.567326	1.22991	1.01508	8.56271e-07	1.55267	up	--	--	--
Human_newGene_4515	Human_newGene_4515	9.32702	1.05788	2.20382	2.04448	1.77636e-15	-2.04753	down	--	--	--
ENSG00000176371	ZSCAN2	0.766492	0.710298	1.48853	1.69306	0.000771066	1.17195	up	--	--	--
ENSG00000150456	N6AMT2	3.82447	2.65628	1.37631	2.434	2.4637e-06	-1.4531	down	--	--	--
Human_newGene_703	Human_newGene_703	0	0.51889	1.31208	0	5.09592e-14	4.88174	up	--	--	--
ENSG00000143669	LYST	1.17884	1.6523	2.93813	2.88961	7.3231e-11	1.29841	up	--	--	--
ENSG00000128000	ZNF780B	1.79756	2.48074	2.53453	3.01825	2.70026e-05	1.01043	up	--	--	--
ENSG00000134986	NREP	0.639123	1.57036	2.94138	3.94066	6.66134e-16	2.06951	up	--	--	--
ENSG00000135052	GOLM1	74.1014	136.575	156.357	155.869	3.27415e-07	1.05754	up	--	--	--
ENSG00000176490	DIRAS1	1.13141	0.705271	0.422006	0.354825	4.21809e-06	-1.49226	down	--	--	--
Human_newGene_2701	Human_newGene_2701	1.05526	2.316	1.76195	2.15174	0.000757354	1.04509	up	--	--	--
ENSG00000072422	RHOBTB1	1.39102	1.59131	2.85439	2.7836	2.52286e-05	1.01441	up	--	--	--
ENSG00000151135	TMEM263	3.54463	3.5814	4.8822	5.67331	1.09231e-05	1.03583	up	--	--	--
ENSG00000111817	DSE	15.2416	16.1093	34.1419	32.0413	5.71067e-09	1.15458	up	--	--	--
ENSG00000159885	ZNF222	1.20742	1.49016	2.9185	1.61077	0.000337953	1.15653	up	--	--	--
ENSG00000062822	POLD1	26.158	27.7105	12.2486	12.386	1.29308e-07	-1.08188	down	--	--	--
ENSG00000113594	LIFR	3.4717	4.94682	6.55684	5.67234	1.93516e-06	1.00422	up	--	--	--
ENSG00000169410	PTPN9	5.5786	3.6276	2.4968	2.79481	1.15942e-07	-1.10244	down	--	--	--
ENSG00000162687	KCNT2	0.312469	0.111207	0.06432	0.116866	5.37446e-06	-2.06429	down	--	--	--
ENSG00000108551	RASD1	0.32034	0.411626	1.30547	0.652069	5.99722e-07	1.92849	up	--	--	--
ENSG00000121057	AKAP1	11.5286	24.9242	31.2572	14.5663	7.18816e-09	1.15136	up	--	--	--
ENSG00000175274	TP53I11	47.8296	39.6737	24.3249	40.1742	6.20948e-13	-1.37984	down	--	--	--
ENSG00000188687	SLC4A5	0.104772	0.171834	0.331583	0.341263	0.000204682	1.56061	up	--	--	--
ENSG00000101782	RIOK3	25.9826	22.6816	29.6045	28.7911	1.45352e-06	1.00472	up	--	--	--
ENSG00000167165	UGT1A6	6.35468	8.19015	11.4703	7.60598	1.67958e-05	1.01062	up	--	--	--
Human_newGene_5378	Human_newGene_5378	0.660899	1.34834	2.0873	1.11939	0.00120851	1.55787	up	--	--	--
ENSG00000186496	ZNF396	0.189053	0.228076	0.629208	0.429175	0.000632252	1.969	up	--	--	--
ENSG00000126945	HNRNPH2	40.1081	0.573575	0.682059	0.794089	0	-5.83633	down	--	--	--
ENSG00000205809	KLRC2	0.337694	0.307105	1.39946	0.807394	9.35501e-05	1.82259	up	--	--	--
ENSG00000204389	HSPA1A	115.684	114.55	0.296689	139.83	0	-8.51664	down	--	--	--
ENSG00000198431	TXNRD1	104.137	149.34	248.452	181.991	8.93852e-12	1.31891	up	--	--	--
ENSG00000204815	TTC25	0.199074	0.311517	0.846681	0.612129	4.69365e-06	1.94569	up	--	--	--
Human_newGene_3542	Human_newGene_3542	2.28411	4.4092	6.73768	7.23187	1.0194e-09	1.34453	up	--	--	--
ENSG00000184378	ACTRT3	0.822197	0.60314	0.158174	0.257233	1.73124e-06	-2.22837	down	--	--	--
ENSG00000214940	NPIPA8	2.21881	2.33247	0	2.1167	0	-5.72151	down	--	--	--
ENSG00000185187	SIGIRR	0.961975	0.983772	0.374783	0.662376	0.00334163	-1.53768	down	--	--	--
Human_newGene_13130	Human_newGene_13130	1.28344	1.03649	0.605616	0.689999	1.291e-05	-1.09251	down	--	--	--
ENSG00000150687	PRSS23	117.34	122.611	75.9992	68.3634	8.88178e-16	1.5018	up	--	--	--
ENSG00000166432	ZMAT1	1.35908	1.25963	0.633628	0.674015	0.00098777	-1.08605	down	--	--	--
ENSG00000196136	SERPINA3	0.246017	0.342959	11.3498	0.472412	0	5.08252	up	--	--	--
ENSG00000134363	FST	1.44343	1.13144	0.805089	0.695893	0.00729607	-1.07924	down	--	--	--
ENSG00000083937	CHMP2B	16.9094	29.115	34.7966	36.0608	1.18411e-08	1.14229	up	--	--	--
ENSG00000105327	BBC3	4.89071	7.96716	17.6208	7.81477	0	1.77578	up	--	--	--
ENSG00000169193	CCDC126	2.5714	2.12676	1.45044	1.59186	6.17195e-05	-1.15035	down	--	--	--
ENSG00000278023	RDM1	2.47455	1.0915	0.896459	1.48687	0.000369377	-1.36652	down	--	--	--
ENSG00000182040	USH1G	0.75189	0.699947	0.322064	0.463247	0.00344735	-1.20411	down	--	--	--
Human_newGene_10967	Human_newGene_10967	0.478879	0.481305	1.28537	0.936246	1.57532e-06	1.38242	up	--	--	--
ENSG00000175691	ZNF77	1.82394	1.59343	0.853798	0.83599	0.00281272	-1.08195	down	--	--	--
ENSG00000167566	NCKAP5L	3.14402	3.51296	7.08613	7.0532	1.55456e-08	1.16867	up	--	--	--
ENSG00000063438	AHRR	3.0288	2.36023	1.57919	1.47776	0	-2.0019	down	--	--	--
ENSG00000165716	FAM69B	0.592177	0.676309	1.04188	0.949674	0.00221723	1.26958	up	--	--	--
ENSG00000181904	C5orf24	5.77301	10.1861	2.37722	5.40906	0	-1.7175	down	--	--	--
ENSG00000077157	PPP1R12B	1.37642	1.2088	2.19856	1.28663	0	1.86472	up	--	--	--
ENSG00000134070	IRAK2	6.12001	6.18211	12.4558	12.4605	2.08255e-06	1.00811	up	--	--	--
ENSG00000185728	YTHDF3	14.5609	13.8232	4.16163	8.39748	4.48663e-12	-1.36285	down	--	--	--
ENSG00000112299	VNN1	1.81565	2.08672	3.88403	4.00619	6.80147e-06	1.07299	up	--	--	--
ENSG00000158220	ESYT3	1.212	1.36723	0.64603	1.08335	0.00153034	-1.02342	down	--	--	--
ENSG00000187957	DNER	4.17042	4.19579	8.53561	8.42667	3.25133e-06	1.01426	up	--	--	--
ENSG00000175567	UCP2	14.6776	9.40023	6.41864	9.12922	1.84671e-08	-1.17945	down	--	--	--
Human_newGene_310	Human_newGene_310	7.34988	8.82426	4.06262	6.83781	3.17724e-06	-1.02456	down	--	--	--
ENSG00000276234	TADA2A	3.68249	3.06866	1.63306	1.86306	1.05202e-06	-1.1693	down	--	--	--
ENSG00000138640	FAM13A	0.781914	0.998802	2.26492	2.02932	1.88717e-06	1.21384	up	--	--	--
Human_newGene_3934	Human_newGene_3934	1.23349	0.630596	0.25463	0.543071	0.000102743	-1.51783	down	--	--	--
Human_newGene_5690	Human_newGene_5690	0.484095	1.16816	1.33376	1.42226	2.34229e-07	1.42328	up	--	--	--
Human_newGene_5691	Human_newGene_5691	0.081434	0.654553	1.14942	0.106387	3.17633e-06	3.03158	up	--	--	--
ENSG00000133104	SPG20	0.49973	0.565544	1.156	0.886613	0.000131903	1.1195	up	--	--	--
ENSG00000171951	SCG2	0.610784	0.650356	0.166025	0.381101	0.000588256	-1.73079	down	--	--	--
ENSG00000178852	EFCAB13	0.715527	0.931181	1.1103	0.875852	0.00125772	1.16939	up	--	--	--
ENSG00000162413	KLHL21	2.92964	7.44801	11.2141	10.8798	0	1.74479	up	--	--	--
ENSG00000162419	GMEB1	1.76412	2.81883	2.56821	3.09032	1.88086e-05	1.02766	up	--	--	--
ENSG00000183401	CCDC159	0.618317	0.911094	2.09919	1.18737	0.00311251	1.34089	up	--	--	--
ENSG00000173207	CKS1B	132.904	109.813	56.1053	62.7578	1.16897e-10	-1.26156	down	--	--	--
ENSG00000101844	ATG4A	7.87987	7.82488	3.74743	4.24196	1.30863e-05	-1.00781	down	--	--	--
ENSG00000119383	PPP2R4	123.005	118.443	64.0083	72.8315	4.75847e-08	-1.10768	down	--	--	--
ENSG00000257529	RPL36A-HNRNPH2	1.45755	24.6203	31.8538	34.4388	0	4.34757	up	--	--	--
ENSG00000173011	TADA2B	6.5636	6.48304	3.44747	7.08866	1.01487e-06	-1.05557	down	--	--	--
ENSG00000163083	INHBB	4.9971	4.38985	2.37403	2.70176	2.06434e-06	-1.08268	down	--	--	--
ENSG00000198663	C6orf89	10.0292	12.2555	14.4765	12.5494	4.17522e-12	1.33858	up	--	--	--
ENSG00000125637	PSD4	3.99383	4.3895	6.96201	6.3673	6.43929e-15	1.49876	up	--	--	--
ENSG00000126752	SSX1	1.30611	1.41436	0.43318	0.644653	0.003164	-1.5034	down	--	--	--
ENSG00000039139	DNAH5	0.314696	0.431272	0.92523	0.807239	1.72173e-12	1.52781	up	--	--	--
ENSG00000106701	FSD1L	1.51831	1.9677	1.69293	1.80528	4.5574e-06	-1.19195	down	--	--	--
ENSG00000197372	ZNF675	3.09453	2.81372	1.28746	1.75726	3.16579e-05	-1.16138	down	--	--	--
ENSG00000184599	FAM19A3	0.878025	0.732266	1.98227	1.4644	0.00813315	1.1958	up	--	--	--
ENSG00000118762	PKD2	4.58976	4.72037	2.346	3.39359	6.14082e-06	-1.01181	down	--	--	--
ENSG00000048052	HDAC9	8.38226	8.09295	18.0044	14.3312	0	1.70634	up	--	--	--
ENSG00000272514	C6orf165	0.163773	0.213729	1.05832	0.641206	9.65247e-11	2.52821	up	--	--	--
ENSG00000213347	MXD3	15.9304	13.9679	7.18154	8.13788	1.44719e-06	-1.03967	down	--	--	--
Human_newGene_15892	Human_newGene_15892	0.260198	0.202608	0.96085	0.619862	0.00235123	1.7465	up	--	--	--
ENSG00000135373	EHF	29.1806	34.4316	53.7346	56.1996	1.69883e-07	1.06534	up	--	--	--
ENSG00000101199	ARFGAP1	12.1628	10.4194	21.7941	9.26643	1.70823e-11	1.30755	up	--	--	--
ENSG00000164142	FAM160A1	2.6746	2.6924	4.86421	4.97476	1.91569e-09	1.25989	up	--	--	--
ENSG00000140379	BCL2A1	0.792507	0.997163	2.34779	1.47552	0.000177675	1.47181	up	--	--	--
ENSG00000237515	SHISA9	0.285043	0.221829	0.071078	0.106277	0.000129493	-1.96803	down	--	--	--
ENSG00000100003	SEC14L2	12.2221	13.9227	20.8033	21.7203	2.25557e-09	1.18988	up	--	--	--
ENSG00000163638	ADAMTS9	6.10183	6.36611	14.5925	13.6874	1.23324e-08	1.13729	up	--	--	--
ENSG00000184517	ZFP1	4.89459	4.28172	2.15421	2.42324	1.06232e-06	-1.18705	down	--	--	--
ENSG00000114796	KLHL24	3.14229	2.51597	6.68745	5.04818	2.26836e-09	1.21306	up	--	--	--
ENSG00000151876	FBXO4	6.20832	5.69632	3.52334	3.84819	7.4449e-05	-1.00318	down	--	--	--
ENSG00000185262	UBALD2	16.5276	14.7637	7.7832	7.90179	3.07767e-07	-1.10188	down	--	--	--
ENSG00000167186	COQ7	7.62095	7.13791	3.32854	3.8265	6.89622e-08	-1.17637	down	--	--	--
ENSG00000135899	SP110	3.33521	2.78131	7.08345	4.6799	2.53096e-06	1.07083	up	--	--	--
Human_newGene_13399	Human_newGene_13399	10.2294	7.15937	0.254997	8.30559	0	-4.78519	down	--	--	--
ENSG00000082074	FYB	0.028517	0.02644	0.405966	0.176482	0.00131345	2.33129	up	--	--	--
